# Supplementary material for: (2,2-Bipyrid­yl)bis­(η5-penta­methyl­cyclo­penta­dien­yl)strontium(II)
Source: Acta Crystallogr Sect E Struct Rep Online. 2008 Aug 6;64(Pt 9):m1134. doi: 10.1107/S1600536808024677 (PMC2960620; doi:10.1107/S1600536808024677)
Supplement: Supplementary file 1 [file e-64-m1134-sup1.cif]

##############################################################################
###                                                                        ###
###        Electronic paper (Acta Crystallographica Section E)             ###
###                                                                        ###
##############################################################################
#                                                                            #
# This CIF contains the data in a paper accepted for publication in Acta     #
# Crystallographica Section E. It conforms to the requirements of Notes      #
# for Authors for Section E, and has been peer reviewed under the auspices   #
# of the IUCr Commission on Journals.                                        #
#                                                                            #
# Full details of the Crystallographic Information File format               #
# are given in the paper "The Crystallographic Information File (CIF):       #
# a New Standard Archive File for Crystallography" by S. R. Hall, F. H.      #
# Allen and I. D. Brown [Acta Cryst. (1991), A47, 655-685].                  #
#                                                                            #
# The current version of the core CIF dictionary is obtainable from          #
# ftp://ftp.iucr.org/pub/cif_core.dic. The current version number is 2.4.    #
#                                                                            #
# Software is freely available for graphical display of the structure(s) in  #
# this CIF.  For information consult the CIF home page http://www.iucr.org/  #
# cif/home.html                                                              #
#                                                                            #
# This file may be used for bona fide research purposes within the           #
# scientific community so long as proper attribution is given to the journal # 
# article from which it was obtained.                                        #
#                                                                            #
##############################################################################
                                             
data_global
_audit_creation_method     'by teXsan'
_journal_date_recd_electronic     2008-01-16
_journal_date_accepted     2008-07-31
_journal_name_full     'Acta Crystallographica, Section E'
_journal_year     2008
_journal_volume     64
_journal_issue      9
_journal_page_first     m1134
_journal_page_last     m1134
_journal_paper_category     QM
_journal_coeditor_code     WW2113
_publ_contact_author_name     'Daniel Kazhdan'
_publ_contact_author_address
;
;
_publ_contact_author_email     kazhdan@berkeley.edu
_publ_contact_author_fax     ?
_publ_contact_author_phone     ?
_publ_section_title
;
(2,2-Bipyridyl)bis(\h^5^-pentamethylcyclopentadienyl)strontium(II)
;
loop_
    _publ_author_name
    _publ_author_address
    'Kazhdan, Daniel'
;
Chemistry Department and Chemical Sciences Division
of Lawrence Berkeley National Laboratory
University of California, Berkeley
California 94720
USA
;
    'Hu, Yung-Jin'
;
College of Chemistry
University of California at Berkeley
Berkeley
California 94720
USA
;
    'Kokai, Akos'
;
College of Chemistry
University of California at Berkeley
Berkeley
California 94720
USA
;
    'Levi, Zerubba'
;
College of Chemistry
University of California at Berkeley
Berkeley
California 94720
USA
;
    'Rozenel, Sergio'
;
College of Chemistry
University of California at Berkeley
Berkeley
California 94720
USA
;
data_I
_chemical_name_systematic
;
(2,2-Bipyridyl)bis(\h^5^-pentamethylcyclopentadienyl)strontium(II)
;
_chemical_formula_moiety     'C30 H38 N2 Sr'
_chemical_formula_sum     'C30 H38 N2 Sr'
_chemical_formula_iupac     '[Sr (C10 H15)2 (C10 H8 N2)]'
_chemical_formula_weight     514.26
_chemical_melting_point     ?
_symmetry_cell_setting     orthorhombic
_symmetry_space_group_name_H-M     'P b c a'
_symmetry_space_group_name_Hall     '-P 2ac 2ab'
loop_
    _symmetry_equiv_pos_as_xyz
    x,y,z
    1/2+x,1/2-y,-z
    -x,1/2+y,1/2-z
    1/2-x,-y,1/2+z
    -x,-y,-z
    1/2-x,1/2+y,z
    x,1/2-y,1/2+z
    1/2+x,y,1/2-z
_cell_length_a     15.5489(9)
_cell_length_b     16.7821(9)
_cell_length_c     20.5610(10)
_cell_angle_alpha     90
_cell_angle_beta     90
_cell_angle_gamma     90
_cell_volume     5365.4(5)
_cell_formula_units_Z     8
_cell_measurement_reflns_used     5093
_cell_measurement_theta_min     2.4
_cell_measurement_theta_max     25.2
_cell_measurement_temperature     168.2
_exptl_crystal_description     plate
_exptl_crystal_colour     red
_exptl_crystal_size_max     0.100
_exptl_crystal_size_mid     0.090
_exptl_crystal_size_min     0.030
_exptl_crystal_size_rad     ?
_exptl_crystal_density_diffrn     1.273
_exptl_crystal_density_meas     ?
_exptl_crystal_density_method     'not measured'
_exptl_crystal_F_000     2160.00
_exptl_absorpt_coefficient_mu     2.026
_exptl_absorpt_correction_type     multi-scan
_exptl_absorpt_process_details     '(Blessing, 1995)'
_exptl_absorpt_correction_T_min     0.772
_exptl_absorpt_correction_T_max     0.941
_diffrn_radiation_type     'Mo K\a'
_diffrn_radiation_wavelength     0.7107
_diffrn_measurement_device_type     'Bruker APEX CCD'
_diffrn_measurement_method     \w
_diffrn_reflns_number     30804
_diffrn_reflns_av_R_equivalents     0.034
_diffrn_reflns_theta_max     26.37
_diffrn_reflns_theta_full     26.37
_diffrn_measured_fraction_theta_max     0.9993
_diffrn_measured_fraction_theta_full     0.9993
_diffrn_reflns_limit_h_min     0
_diffrn_reflns_limit_h_max     19
_diffrn_reflns_limit_k_min     0
_diffrn_reflns_limit_k_max     20
_diffrn_reflns_limit_l_min     0
_diffrn_reflns_limit_l_max     25
_diffrn_standards_number     0
_diffrn_standards_interval_count     .
_diffrn_standards_interval_time     .
_diffrn_standards_decay_%     ?
_refine_special_details
;
Refinement using reflections with <i>F</i>^2^ > 3.0 \s(<i>F</i>^2^). The
weighted <i>R</i>-factor (<i>wR</i>), goodness of fit (<i>S</i>) and
<i>R</i>-factor (gt) are based on <i>F</i>, with <i>F</i> set to zero for
negative <i>F</i>. The threshold expression of <i>F</i>^2^ > 3.0
\s(<i>F</i>^2^) is used only for calculating <i>R</i>-factor (gt).
;
_reflns_number_total     5478
_reflns_number_gt     3494
_reflns_threshold_expression     F^2^>3\s(F^2^)
_refine_ls_structure_factor_coef     F
_refine_ls_R_factor_all     0.0676
_refine_ls_R_factor_gt     0.0337
_refine_ls_wR_factor_all     0.0439
_refine_ls_wR_factor_ref     0.0385
_refine_ls_goodness_of_fit_ref     1.566
_refine_ls_number_reflns     3494
_refine_ls_number_parameters     298
_refine_ls_hydrogen_treatment     constr
_refine_ls_weighting_scheme     calc
_refine_ls_weighting_details     'w = 1/[\s^2^(Fo) + 0.00022|Fo|^2^]'
_refine_ls_shift/su_max     0.0015
_refine_diff_density_max     0.53
_refine_diff_density_min     -0.30
_refine_ls_extinction_method     none
_refine_ls_extinction_coef     ?
_refine_ls_abs_structure_details     ?
_refine_ls_abs_structure_Flack     ?
loop_
    _atom_type_symbol
    _atom_type_description
    _atom_type_scat_dispersion_real
    _atom_type_scat_dispersion_imag
    _atom_type_scat_source
    'C' 'C' 0.003 0.002
;International Tables for Crystallography
(1992, Vol. C, Tables 4.2.6.8 and 6.1.1.1)
;
    'H' 'H' 0.000 0.000
;International Tables for Crystallography
(1992, Vol. C, Table 6.1.1.2)
;
    'N' 'N' 0.006 0.003
;International Tables for Crystallography
(1992, Vol. C, Tables 4.2.6.8 and 6.1.1.1)
;
    'Sr' 'Sr' -1.531 3.250
;International Tables for Crystallography
(1992, Vol. C, Tables 4.2.6.8 and 6.1.1.1)
;
_computing_data_collection     'SMART (Bruker, 1999)'
_computing_cell_refinement     'SAINT (Bruker, 2002)'
_computing_data_reduction     'SAINT (Bruker, 2002)'
_computing_structure_solution     'SIR97 (Altomare <i>et al.</i>,  1999)'
_computing_structure_refinement     'TEXSAN (MSC/Rigaku, 1998)'
_computing_molecular_graphics     'TEXSAN (MSC/Rigaku, 1998)'
_computing_publication_material     'TEXSAN (MSC/Rigaku, 1998)'
loop_
    _atom_site_type_symbol
    _atom_site_label
    _atom_site_fract_x
    _atom_site_fract_y
    _atom_site_fract_z
    _atom_site_U_iso_or_equiv
    _atom_site_adp_type
    _atom_site_calc_flag
    _atom_site_refinement_flags
    _atom_site_occupancy
    _atom_site_disorder_assembly
    _atom_site_disorder_group
    Sr Sr1 0.88103(2) 0.21813(2) 0.124210(10)
                                            0.02281(7) Uani d . 1.00 . .
    N N1 0.9677(2) 0.3503(2) 0.10510(10)
                                       0.0311(8) Uani d . 1.00 . .
    N N2 0.8425(2) 0.34600(10)
                             0.19630(10)
                                       0.0267(8) Uani d . 1.00 . .
    C C1 1.0006(3) 0.1935(2) 0.2267(2) 0.0410(10)
                                                Uani d . 1.00 . .
    C C2 0.9339(2) 0.1399(2) 0.2383(2) 0.0400(10)
                                                Uani d . 1.00 . .
    C C3 0.9370(2) 0.0800(2) 0.1897(2) 0.0340(10)
                                                Uani d . 1.00 . .
    C C4 1.0066(2) 0.0990(2) 0.1483(2) 0.0340(10)
                                                Uani d . 1.00 . .
    C C5 1.0460(2) 0.1682(2) 0.1715(2) 0.0380(10)
                                                Uani d . 1.00 . .
    C C6 0.8290(2) 0.1915(2) -0.0059(2) 0.0266(9) Uani d . 1.00 . .
    C C7 0.7927(2) 0.2655(2) 0.0097(2) 0.0239(9) Uani d . 1.00 . .
    C C8 0.7266(2) 0.2531(2) 0.0561(2) 0.0255(9) Uani d . 1.00 . .
    C C9 0.7230(2) 0.1706(2) 0.0694(2) 0.0266(9) Uani d . 1.00 . .
    C C10 0.7861(2) 0.1323(2) 0.0310(2) 0.0254(9) Uani d . 1.00 . .
    C C11 1.0229(4) 0.2649(3) 0.2689(2) 0.084(2) Uani d . 1.00 . .
    C C12 0.8676(4) 0.1433(3) 0.2921(2) 0.087(2) Uani d . 1.00 . .
    C C13 0.8814(3) 0.0067(3) 0.1861(2) 0.0630(10)
                                                 Uani d . 1.00 . .
    C C14 1.0366(3) 0.0512(3) 0.0904(2) 0.0600(10)
                                                 Uani d . 1.00 . .
    C C15 1.1271(3) 0.2059(3) 0.1456(3) 0.075(2) Uani d . 1.00 . .
    C C16 0.8986(2) 0.1763(2) -0.0554(2) 0.0390(10)
                                                  Uani d . 1.00 . .
    C C17 0.8158(2) 0.3448(2) -0.0202(2) 0.0390(10)
                                                  Uani d . 1.00 . .
    C C18 0.6675(2) 0.3164(2) 0.0822(2) 0.0380(10)
                                                 Uani d . 1.00 . .
    C C19 0.6609(2) 0.1307(2) 0.1157(2) 0.0390(10)
                                                 Uani d . 1.00 . .
    C C20 0.7986(2) 0.0439(2) 0.0234(2) 0.0380(10)
                                                 Uani d . 1.00 . .
    C C21 1.0290(2) 0.3505(2) 0.0594(2) 0.0390(10)
                                                 Uani d . 1.00 . .
    C C22 1.0872(3) 0.4116(3) 0.0512(2) 0.0460(10)
                                                 Uani d . 1.00 . .
    C C23 1.0803(3) 0.4764(2) 0.0915(2) 0.0480(10)
                                                 Uani d . 1.00 . .
    C C24 1.0177(2) 0.4781(2) 0.1389(2) 0.0370(10)
                                                 Uani d . 1.00 . .
    C C25 0.9619(2) 0.4137(2) 0.1450(2) 0.0266(9) Uani d . 1.00 . .
    C C26 0.8938(2) 0.4108(2) 0.1962(2) 0.0252(9) Uani d . 1.00 . .
    C C27 0.8846(2) 0.4709(2) 0.2424(2) 0.0328(10) Uani d . 1.00 . .
    C C28 0.8216(2) 0.4643(2) 0.2889(2) 0.0410(10)
                                                 Uani d . 1.00 . .
    C C29 0.7689(2) 0.3982(2) 0.2896(2) 0.0400(10)
                                                 Uani d . 1.00 . .
    C C30 0.7819(2) 0.3412(2) 0.2421(2) 0.0350(10)
                                                 Uani d . 1.00 . .
    H H1 0.9904 0.2628 0.3080 0.1013 Uiso calc . 1.00 . .
    H H2 1.0825 0.2640 0.2789 0.1013 Uiso calc . 1.00 . .
    H H3 1.0096 0.3126 0.2461 0.1013 Uiso calc . 1.00 . .
    H H4 0.8535 0.0907 0.3054 0.1044 Uiso calc . 1.00 . .
    H H5 0.8903 0.1720 0.3280 0.1044 Uiso calc . 1.00 . .
    H H6 0.8173 0.1692 0.2766 0.1044 Uiso calc . 1.00 . .
    H H7 0.8961 -0.0285 0.2205 0.0757 Uiso calc . 1.00 . .
    H H8 0.8227 0.0215 0.1899 0.0757 Uiso calc . 1.00 . .
    H H9 0.8904 -0.0193 0.1456 0.0757 Uiso calc . 1.00 . .
    H H10 1.0396 -0.0035 0.1019 0.0724 Uiso calc . 1.00 . .
    H H11 0.9971 0.0578 0.0556 0.0724 Uiso calc . 1.00 . .
    H H12 1.0919 0.0692 0.0773 0.0724 Uiso calc . 1.00 . .
    H H13 1.1757 0.1814 0.1653 0.0898 Uiso calc . 1.00 . .
    H H14 1.1270 0.2612 0.1555 0.0898 Uiso calc . 1.00 . .
    H H15 1.1297 0.1988 0.0998 0.0898 Uiso calc . 1.00 . .
    H H16 0.9326 0.1322 -0.0419 0.0467 Uiso calc . 1.00 . .
    H H17 0.8732 0.1649 -0.0963 0.0467 Uiso calc . 1.00 . .
    H H18 0.9340 0.2222 -0.0591 0.0467 Uiso calc . 1.00 . .
    H H19 0.8724 0.3422 -0.0375 0.0463 Uiso calc . 1.00 . .
    H H20 0.7764 0.3569 -0.0541 0.0463 Uiso calc . 1.00 . .
    H H21 0.8132 0.3852 0.0121 0.0463 Uiso calc . 1.00 . .
    H H22 0.6148 0.2926 0.0954 0.0451 Uiso calc . 1.00 . .
    H H23 0.6937 0.3418 0.1184 0.0451 Uiso calc . 1.00 . .
    H H24 0.6565 0.3546 0.0492 0.0451 Uiso calc . 1.00 . .
    H H25 0.6716 0.1488 0.1587 0.0473 Uiso calc . 1.00 . .
    H H26 0.6036 0.1436 0.1036 0.0473 Uiso calc . 1.00 . .
    H H27 0.6686 0.0746 0.1138 0.0473 Uiso calc . 1.00 . .
    H H28 0.7707 0.0170 0.0582 0.0462 Uiso calc . 1.00 . .
    H H29 0.8583 0.0319 0.0241 0.0462 Uiso calc . 1.00 . .
    H H30 0.7746 0.0270 -0.0168 0.0462 Uiso calc . 1.00 . .
    H H31 1.0326 0.3060 0.0310 0.0469 Uiso calc . 1.00 . .
    H H32 1.1306 0.4089 0.0188 0.0555 Uiso calc . 1.00 . .
    H H33 1.1186 0.5201 0.0867 0.0576 Uiso calc . 1.00 . .
    H H34 1.0127 0.5227 0.1671 0.0441 Uiso calc . 1.00 . .
    H H35 0.9215 0.5160 0.2417 0.0393 Uiso calc . 1.00 . .
    H H36 0.8143 0.5051 0.3205 0.0490 Uiso calc . 1.00 . .
    H H37 0.7252 0.3920 0.3215 0.0481 Uiso calc . 1.00 . .
    H H38 0.7454 0.2958 0.2420 0.0414 Uiso calc . 1.00 . .
loop_
    _atom_site_aniso_label
    _atom_site_aniso_U_11
    _atom_site_aniso_U_22
    _atom_site_aniso_U_33
    _atom_site_aniso_U_12
    _atom_site_aniso_U_13
    _atom_site_aniso_U_23
    Sr1 0.02530(10)
                  0.01950(10)
                            0.02360(10)
                                      -0.00080(10)
                                                 -0.00280(10)
                                                            -0.00200(10)
    N1 0.035(2) 0.029(2) 0.029(2) -0.0060(10)
                                            0.0030(10)
                                                     -0.0020(10)
    N2 0.0270(10)
                0.0250(10)
                         0.028(2) 0.0020(10)
                                           0.0010(10)
                                                    -0.0010(10)
    C1 0.053(3) 0.032(2) 0.037(2) 0.013(2) -0.022(2) -0.007(2)
    C2 0.053(3) 0.044(2) 0.023(2) 0.024(2) 0.005(2) 0.007(2)
    C3 0.036(2) 0.027(2) 0.038(2) 0.005(2) -0.007(2) 0.006(2)
    C4 0.037(2) 0.036(2) 0.028(2) 0.016(2) -0.003(2) -0.002(2)
    C5 0.027(2) 0.038(2) 0.048(2) 0.004(2) -0.010(2) 0.004(2)
    C6 0.029(2) 0.030(2) 0.021(2) 0.0000(10)
                                           -0.0020(10)
                                                     -0.0040(10)
    C7 0.030(2) 0.021(2) 0.021(2) -0.0010(10)
                                            -0.0030(10)
                                                      0.0020(10)
    C8 0.023(2) 0.026(2) 0.028(2) 0.0040(10)
                                           -0.004(2) -0.0010(10)
    C9 0.027(2) 0.024(2) 0.029(2) -0.0060(10)
                                            -0.0020(10)
                                                      0.0000(10)
    C10 0.027(2) 0.020(2) 0.029(2) -0.0010(10)
                                             -0.0070(10)
                                                       -0.0050(10)
    C11 0.115(5) 0.061(3) 0.077(4) 0.033(3) -0.066(3) -0.032(3)
    C12 0.115(4) 0.097(4) 0.049(3) 0.066(3) 0.038(3) 0.037(3)
    C13 0.064(3) 0.043(3) 0.082(3) -0.005(2) -0.012(3) 0.024(2)
    C14 0.063(3) 0.074(3) 0.044(3) 0.035(2) -0.007(2) -0.015(2)
    C15 0.030(2) 0.081(4) 0.114(4) 0.002(2) -0.011(2) 0.024(3)
    C16 0.043(3) 0.040(2) 0.034(2) -0.001(2) 0.003(2) -0.006(2)
    C17 0.048(2) 0.032(2) 0.036(2) 0.002(2) 0.000(2) 0.006(2)
    C18 0.036(2) 0.034(2) 0.043(2) 0.008(2) 0.003(2)  0.000(2)
    C19 0.037(2) 0.037(2) 0.044(2) -0.008(2) 0.005(2) 0.004(2)
    C20 0.039(2) 0.031(2) 0.045(2) -0.002(2) -0.005(2) -0.006(2)
    C21 0.044(2) 0.040(2) 0.033(2) -0.004(2) 0.009(2) -0.006(2)
    C22 0.046(2) 0.060(3) 0.033(2) -0.017(2) 0.011(2) 0.001(2)
    C23 0.053(3) 0.041(3) 0.050(3) -0.022(2) 0.008(2) 0.001(2)
    C24 0.043(2) 0.028(2) 0.040(2) -0.007(2) 0.001(2) -0.002(2)
    C25 0.028(2) 0.023(2) 0.029(2) -0.0010(10)
                                             -0.0040(10)
                                                       0.0020(10)
    C26 0.026(2) 0.024(2) 0.025(2) 0.0010(10)
                                            -0.0060(10)
                                                      0.0020(10)
    C27 0.034(2) 0.029(2) 0.036(2) -0.002(2) -0.006(2) -0.0060(10)
    C28 0.041(2) 0.046(2) 0.035(2) 0.009(2) -0.003(2) -0.013(2)
    C29 0.034(2) 0.052(2) 0.035(2) 0.008(2) 0.006(2) -0.004(2)
    C30 0.033(2) 0.033(2) 0.038(2) -0.001(2) 0.005(2) 0.002(2)
_geom_special_details
;
;
loop_
    _geom_bond_atom_site_label_1
    _geom_bond_atom_site_label_2
    _geom_bond_site_symmetry_1
    _geom_bond_site_symmetry_2
    _geom_bond_distance
    _geom_bond_publ_flag
    SR1 N1 . . 2.624(3) yes
    SR1 N2 . . 2.676(3) yes
    SR1 C1 . . 2.841(3) no
    SR1 C2 . . 2.812(3) no
    SR1 C3 . . 2.819(3) no
    SR1 C4 . . 2.838(3) no
    SR1 C5 . . 2.869(3) no
    SR1 C6 . . 2.830(3) no
    SR1 C7 . . 2.840(3) no
    SR1 C8 . . 2.841(3) no
    SR1 C9 . . 2.818(3) no
    SR1 C10 . . 2.815(3) no
    SR1 Cg1 . . 2.5711(3) yes
    SR1 Cg2 . . 2.5608(3) yes
    N1 C21 . . 1.339(4) no
    N1 C25 . . 1.346(4) no
    N2 C26 . . 1.349(4) no
    N2 C30 . . 1.334(4) no
    C1 C2 . . 1.394(5) no
    C1 C5 . . 1.402(5) no
    C1 C11 . . 1.520(5) no
    C1 Cg1 . . 1.189(4) no
    C2 C3 . . 1.419(5) no
    C2 C12 . . 1.512(5) no
    C2 Cg1 . . 1.199(4) no
    C3 C4 . . 1.412(5) no
    C3 C13 . . 1.506(5) no
    C3 Cg1 . . 1.207(4) no
    C4 C5 . . 1.396(5) no
    C4 C14 . . 1.510(5) no
    C4 Cg1 . . 1.189(3) no
    C5 C15 . . 1.508(6) no
    C5 Cg1 . . 1.190(4) no
    C6 C7 . . 1.402(4) no
    C6 C10 . . 1.416(4) no
    C6 C16 . . 1.508(5) no
    C6 Cg2 . . 1.199(3) no
    C7 C8 . . 1.418(4) no
    C7 C17 . . 1.509(5) no
    C7 Cg2 . . 1.197(3) no
    C8 C9 . . 1.412(4) no
    C8 C18 . . 1.503(4) no
    C8 Cg2 . . 1.206(3) no
    C9 C10 . . 1.413(4) no
    C9 C19 . . 1.513(4) no
    C9 Cg2 . . 1.203(3) no
    C10 C20 . . 1.505(4) no
    C10 Cg2 . . 1.201(3) no
    C21 C22 . . 1.378(5) no
    C22 C23 . . 1.370(5) no
    C23 C24 . . 1.378(5) no
    C24 C25 . . 1.392(4) no
    C25 C26 . . 1.495(4) no
    C26 C27 . . 1.393(4) no
    C27 C28 . . 1.374(5) no
    C28 C29 . . 1.380(5) no
    C29 C30 . . 1.382(5) no
    C11 H1 . . 0.950 no
    C11 H2 . . 0.950 no
    C11 H3 . . 0.950 no
    C12 H4 . . 0.950 no
    C12 H5 . . 0.950 no
    C12 H6 . . 0.950 no
    C13 H7 . . 0.950 no
    C13 H8 . . 0.950 no
    C13 H9 . . 0.950 no
    C14 H10 . . 0.950 no
    C14 H11 . . 0.950 no
    C14 H12 . . 0.950 no
    C15 H13 . . 0.950 no
    C15 H14 . . 0.950 no
    C15 H15 . . 0.950 no
    C16 H16 . . 0.950 no
    C16 H17 . . 0.950 no
    C16 H18 . . 0.950 no
    C17 H19 . . 0.950 no
    C17 H20 . . 0.950 no
    C17 H21 . . 0.950 no
    C18 H22 . . 0.950 no
    C18 H23 . . 0.950 no
    C18 H24 . . 0.950 no
    C19 H25 . . 0.950 no
    C19 H26 . . 0.950 no
    C19 H27 . . 0.950 no
    C20 H28 . . 0.950 no
    C20 H29 . . 0.950 no
    C20 H30 . . 0.950 no
    C21 H31 . . 0.950 no
    C22 H32 . . 0.950 no
    C23 H33 . . 0.950 no
    C24 H34 . . 0.950 no
    C27 H35 . . 0.950 no
    C28 H36 . . 0.950 no
    C29 H37 . . 0.950 no
    C30 H38 . . 0.950 no
loop_
    _geom_contact_atom_site_label_1
    _geom_contact_atom_site_label_2
    _geom_contact_distance
    _geom_contact_site_symmetry_1
    _geom_contact_site_symmetry_2
    _geom_contact_publ_flag
    SR1 N1 2.624(3) . . no
    SR1 N2 2.676(3) . . no
    SR1 C1 2.841(3) . . no
    SR1 C2 2.812(3) . . no
    SR1 C3 2.819(3) . . no
    SR1 C4 2.838(3) . . no
    SR1 C5 2.869(3) . . no
    SR1 C6 2.830(3) . . no
    SR1 C7 2.840(3) . . no
    SR1 C8 2.841(3) . . no
    SR1 C9 2.818(3) . . no
    SR1 C10 2.815(3) . . no
    SR1 Cg1 2.5711(3) . . no
    SR1 Cg2 2.5608(3) . . no
    SR1 Cg2 2.5608(3) . . no
    SR1 Cg1 2.5711(3) . . no
    SR1 N1 2.624(3) . . no
    SR1 N2 2.676(3) . . no
    SR1 C2 2.812(3) . . no
    SR1 C10 2.815(3) . . no
    SR1 C9 2.818(3) . . no
    SR1 C3 2.819(3) . . no
    SR1 C6 2.830(3) . . no
    SR1 C4 2.838(3) . . no
    SR1 C7 2.840(3) . . no
    SR1 C8 2.841(3) . . no
    SR1 C1 2.841(3) . . no
    SR1 C5 2.869(3) . . no
    SR1 C21 3.465(4) . . no
    SR1 C30 3.537(4) . . no
    SR1 C25 3.540(3) . . no
    SR1 C26 3.562(3) . . no
    N1 C17 3.497(4) . . no
    N1 C5 3.562(4) . . no
    N1 C15 3.565(5) . . no
    N2 C11 3.455(5) . . no
    C4 C27 3.540(5) . 3_745 yes
    C9 C22 3.538(5) . 2_455 yes
    C11 C26 3.500(5) . . no
    C12 C24 3.589(5) . 3_745 yes
    C15 C21 3.371(6) . . no
loop_
    _geom_angle_atom_site_label_1
    _geom_angle_atom_site_label_2
    _geom_angle_atom_site_label_3
    _geom_angle_site_symmetry_1
    _geom_angle_site_symmetry_2
    _geom_angle_site_symmetry_3
    _geom_angle
    _geom_angle_publ_flag
    N1 SR1 N2 . . . 61.32(8) no
    N1 SR1 C1 . . . 84.10(10)
                            no
    N1 SR1 C2 . . . 111.70(10)
                             no
    N1 SR1 C3 . . . 127.42(9) no
    N1 SR1 C4 . . . 105.55(10) no
    N1 SR1 C5 . . . 80.72(9) no
    N1 SR1 C6 . . . 97.99(9) no
    N1 SR1 C7 . . . 83.55(9) no
    N1 SR1 C8 . . . 100.70(9) no
    N1 SR1 C9 . . . 128.80(9) no
    N1 SR1 C10 . . . 126.83(9) no
    N1 SR1 Cg1 . . . 102.33(6) no
    N1 SR1 Cg2 . . . 108.44(6) no
    N2 SR1 C1 . . . 81.48(9) no
    N2 SR1 C2 . . . 88.69(9) no
    N2 SR1 C3 . . . 117.64(9) no
    N2 SR1 C4 . . . 128.44(9) no
    N2 SR1 C5 . . . 104.27(9) no
    N2 SR1 C6 . . . 125.91(9) no
    N2 SR1 C7 . . . 97.29(8) no
    N2 SR1 C8 . . . 85.32(8) no
    N2 SR1 C9 . . . 104.69(9) no
    N2 SR1 C10 . . . 132.08(8) no
    N2 SR1 Cg1 . . . 104.87(6) no
    N2 SR1 Cg2 . . . 110.07(6) no
    C1 SR1 C2 . . . 28.50(10)
                            no
    C1 SR1 C3 . . . 47.40(10)
                            no
    C1 SR1 C4 . . . 46.96(10) no
    C1 SR1 C5 . . . 28.40(10)
                            no
    C1 SR1 C6 . . . 149.90(10)
                             no
    C1 SR1 C7 . . . 166.50(10)
                             no
    C1 SR1 C8 . . . 161.60(10)
                             no
    C1 SR1 C9 . . . 145.70(10)
                             no
    C1 SR1 C10 . . . 140.70(10) no
    C1 SR1 Cg1 . . . 24.75(7) no
    C1 SR1 Cg2 . . . 165.79(7) no
    C2 SR1 C3 . . . 29.20(10) no
    C2 SR1 C4 . . . 47.49(10) no
    C2 SR1 C5 . . . 47.10(10)
                            no
    C2 SR1 C6 . . . 143.00(10)
                             no
    C2 SR1 C7 . . . 164.60(10)
                             no
    C2 SR1 C8 . . . 139.00(10)
                             no
    C2 SR1 C9 . . . 117.20(10)
                             no
    C2 SR1 C10 . . . 118.90(10)
                              no
    C2 SR1 Cg1 . . . 25.23(7) no
    C2 SR1 Cg2 . . . 139.88(9) no
    C3 SR1 C4 . . . 28.92(10) no
    C3 SR1 C5 . . . 47.25(10) no
    C3 SR1 C6 . . . 114.19(10) no
    C3 SR1 C7 . . . 140.88(10) no
    C3 SR1 C8 . . . 131.80(10) no
    C3 SR1 C9 . . . 103.18(9) no
    C3 SR1 C10 . . . 93.82(10) no
    C3 SR1 Cg1 . . . 25.35(7) no
    C3 SR1 Cg2 . . . 118.38(7) no
    C4 SR1 C5 . . . 28.31(10) no
    C4 SR1 C6 . . . 104.51(10) no
    C4 SR1 C7 . . . 132.45(9) no
    C4 SR1 C8 . . . 144.42(10) no
    C4 SR1 C9 . . . 118.07(10) no
    C4 SR1 C10 . . . 96.86(9) no
    C4 SR1 Cg1 . . . 24.78(7) no
    C4 SR1 Cg2 . . . 120.99(7) no
    C5 SR1 C6 . . . 122.00(10)
                             no
    C5 SR1 C7 . . . 142.70(10)
                             no
    C5 SR1 C8 . . . 169.50(10)
                             no
    C5 SR1 C9 . . . 146.35(10) no
    C5 SR1 C10 . . . 123.37(10) no
    C5 SR1 Cg1 . . . 24.49(7) no
    C5 SR1 Cg2 . . . 144.63(8) no
    C6 SR1 C7 . . . 28.63(9) no
    C6 SR1 C8 . . . 47.57(9) no
    C6 SR1 C9 . . . 47.77(9) no
    C6 SR1 C10 . . . 29.05(9) no
    C6 SR1 Cg1 . . . 128.95(7) no
    C6 SR1 Cg2 . . . 25.08(6) no
    C7 SR1 C8 . . . 28.92(9) no
    C7 SR1 C9 . . . 47.60(9) no
    C7 SR1 C10 . . . 47.55(9) no
    C7 SR1 Cg1 . . . 157.22(7) no
    C7 SR1 Cg2 . . . 24.93(6) no
    C8 SR1 C9 . . . 28.89(9) no
    C8 SR1 C10 . . . 47.71(9) no
    C8 SR1 Cg1 . . . 156.95(7) no
    C8 SR1 Cg2 . . . 25.12(7) no
    C9 SR1 C10 . . . 29.06(9) no
    C9 SR1 Cg1 . . . 128.52(6) no
    C9 SR1 Cg2 . . . 25.27(6) no
    C10 SR1 Cg1 . . . 116.13(6) no
    C10 SR1 Cg2 . . . 25.25(6) no
    Cg1 SR1 Cg2 . . . 141.380(10)
                                no
    SR1 N1 C21 . . . 118.3(2) no
    SR1 N1 C25 . . . 122.9(2) no
    C21 N1 C25 . . . 118.2(3) no
    SR1 N2 C26 . . . 120.9(2) no
    SR1 N2 C30 . . . 120.1(2) no
    C26 N2 C30 . . . 117.8(3) no
    SR1 C1 C2 . . . 74.6(2) no
    SR1 C1 C5 . . . 76.9(2) no
    SR1 C1 C11 . . . 117.2(2) no
    SR1 C1 Cg1 . . . 64.80(10)
                             no
    C2 C1 C5 . . . 108.5(3) no
    C2 C1 C11 . . . 125.5(4) no
    C2 C1 Cg1 . . . 54.6(2) no
    C5 C1 C11 . . . 125.9(4) no
    C5 C1 Cg1 . . . 53.9(2) no
    C11 C1 Cg1 . . . 177.9(3) no
    SR1 C2 C1 . . . 76.9(2) no
    SR1 C2 C3 . . . 75.7(2) no
    SR1 C2 C12 . . . 113.1(2) no
    SR1 C2 Cg1 . . . 66.10(10)
                             no
    C1 C2 C3 . . . 108.1(3) no
    C1 C2 C12 . . . 127.5(4) no
    C1 C2 Cg1 . . . 54.0(2) no
    C3 C2 C12 . . . 124.4(4) no
    C3 C2 Cg1 . . . 54.1(2) no
    C12 C2 Cg1 . . . 178.3(4) no
    SR1 C3 C2 . . . 75.1(2) no
    SR1 C3 C4 . . . 76.3(2) no
    SR1 C3 C13 . . . 118.1(2) no
    SR1 C3 Cg1 . . . 65.80(10)
                             no
    C2 C3 C4 . . . 106.9(3) no
    C2 C3 C13 . . . 126.4(4) no
    C2 C3 Cg1 . . . 53.6(2) no
    C4 C3 C13 . . . 126.5(4) no
    C4 C3 Cg1 . . . 53.3(2) no
    C13 C3 Cg1 . . . 176.1(3) no
    SR1 C4 C3 . . . 74.8(2) no
    SR1 C4 C5 . . . 77.1(2) no
    SR1 C4 C14 . . . 116.7(2) no
    SR1 C4 Cg1 . . . 65.00(10)
                             no
    C3 C4 C5 . . . 108.6(3) no
    C3 C4 C14 . . . 126.2(4) no
    C3 C4 Cg1 . . . 54.5(2) no
    C5 C4 C14 . . . 125.2(4) no
    C5 C4 Cg1 . . . 54.1(2) no
    C14 C4 Cg1 . . . 178.2(3) no
    SR1 C5 C1 . . . 74.7(2) no
    SR1 C5 C4 . . . 74.6(2) no
    SR1 C5 C15 . . . 120.4(3) no
    SR1 C5 Cg1 . . . 63.60(10)
                             no
    C1 C5 C4 . . . 107.9(3) no
    C1 C5 C15 . . . 125.4(4) no
    C1 C5 Cg1 . . . 53.9(2) no
    C4 C5 C15 . . . 126.5(4) no
    C4 C5 Cg1 . . . 54.1(2) no
    C15 C5 Cg1 . . . 176.0(3) no
    SR1 C6 C7 . . . 76.1(2) no
    SR1 C6 C10 . . . 74.9(2) no
    SR1 C6 C16 . . . 117.4(2) no
    SR1 C6 Cg2 . . . 64.80(10)
                             no
    C7 C6 C10 . . . 108.0(3) no
    C7 C6 C16 . . . 126.4(3) no
    C7 C6 Cg2 . . . 54.1(2) no
    C10 C6 C16 . . . 125.6(3) no
    C10 C6 Cg2 . . . 53.9(2) no
    C16 C6 Cg2 . . . 177.7(3) no
    SR1 C7 C6 . . . 75.3(2) no
    SR1 C7 C8 . . . 75.6(2) no
    SR1 C7 C17 . . . 118.0(2) no
    SR1 C7 Cg2 . . . 64.40(10)
                             no
    C6 C7 C8 . . . 108.4(3) no
    C6 C7 C17 . . . 126.3(3) no
    C6 C7 Cg2 . . . 54.3(2) no
    C8 C7 C17 . . . 125.2(3) no
    C8 C7 Cg2 . . . 54.1(2) no
    C17 C7 Cg2 . . . 177.6(3) no
    SR1 C8 C7 . . . 75.5(2) no
    SR1 C8 C9 . . . 74.7(2) no
    SR1 C8 C18 . . . 119.2(2) no
    SR1 C8 Cg2 . . . 64.30(10)
                             no
    C7 C8 C9 . . . 107.6(3) no
    C7 C8 C18 . . . 125.4(3) no
    C7 C8 Cg2 . . . 53.5(2) no
    C9 C8 C18 . . . 126.9(3) no
    C9 C8 Cg2 . . . 54.0(2) no
    C18 C8 Cg2 . . . 176.3(3) no
    SR1 C9 C8 . . . 76.4(2) no
    SR1 C9 C10 . . . 75.4(2) no
    SR1 C9 C19 . . . 115.5(2) no
    SR1 C9 Cg2 . . . 65.30(10)
                             no
    C8 C9 C10 . . . 108.1(3) no
    C8 C9 C19 . . . 125.5(3) no
    C8 C9 Cg2 . . . 54.2(2) no
    C10 C9 C19 . . . 126.4(3) no
    C10 C9 Cg2 . . . 53.9(2) no
    C19 C9 Cg2 . . . 179.2(3) no
    SR1 C10 C6 . . . 76.0(2) no
    SR1 C10 C9 . . . 75.6(2) no
    SR1 C10 C20 . . . 120.5(2) no
    SR1 C10 Cg2 . . . 65.40(10)
                              no
    C6 C10 C9 . . . 107.9(3) no
    C6 C10 C20 . . . 125.2(3) no
    C6 C10 Cg2 . . . 53.8(2) no
    C9 C10 C20 . . . 126.5(3) no
    C9 C10 Cg2 . . . 54.1(2) no
    C20 C10 Cg2 . . . 174.0(3) no
    N1 C21 C22 . . . 123.8(3) no
    C21 C22 C23 . . . 117.7(3) no
    C22 C23 C24 . . . 120.0(3) no
    C23 C24 C25 . . . 119.2(3) no
    N1 C25 C24 . . . 121.2(3) no
    N1 C25 C26 . . . 116.8(3) no
    C24 C25 C26 . . . 122.0(3) no
    N2 C26 C25 . . . 116.5(3) no
    N2 C26 C27 . . . 121.5(3) no
    C25 C26 C27 . . . 122.0(3) no
    C26 C27 C28 . . . 119.3(3) no
    C27 C28 C29 . . . 119.7(3) no
    C28 C29 C30 . . . 117.6(3) no
    N2 C30 C29 . . . 124.1(3) no
    SR1 Cg1 C1 . . . 90.4(2) no
    SR1 Cg1 C2 . . . 88.7(2) no
    SR1 Cg1 C3 . . . 88.9(2) no
    SR1 Cg1 C4 . . . 90.3(2) no
    SR1 Cg1 C5 . . . 91.9(2) no
    C1 Cg1 C2 . . . 71.4(3) no
    C1 Cg1 C3 . . . 143.7(3) no
    C1 Cg1 C4 . . . 144.1(3) no
    C1 Cg1 C5 . . . 72.2(3) no
    C2 Cg1 C3 . . . 72.3(3) no
    C2 Cg1 C4 . . . 144.5(3) no
    C2 Cg1 C5 . . . 143.6(3) no
    C3 Cg1 C4 . . . 72.2(2) no
    C3 Cg1 C5 . . . 144.1(2) no
    C4 Cg1 C5 . . . 71.8(2) no
    SR1 Cg2 C6 . . . 90.10(10)
                             no
    SR1 Cg2 C7 . . . 90.70(10)
                             no
    SR1 Cg2 C8 . . . 90.5(2) no
    SR1 Cg2 C9 . . . 89.40(10)
                             no
    SR1 Cg2 C10 . . . 89.30(10)
                              no
    C6 Cg2 C7 . . . 71.6(2) no
    C6 Cg2 C8 . . . 144.0(2) no
    C6 Cg2 C9 . . . 144.3(2) no
    C6 Cg2 C10 . . . 72.3(2) no
    C7 Cg2 C8 . . . 72.4(2) no
    C7 Cg2 C9 . . . 144.1(2) no
    C7 Cg2 C10 . . . 143.9(2) no
    C8 Cg2 C9 . . . 71.7(2) no
    C8 Cg2 C10 . . . 143.8(2) no
    C9 Cg2 C10 . . . 72.0(2) no
    C1 C11 H1 . . . 109.470 no
    C1 C11 H2 . . . 109.470 no
    C1 C11 H3 . . . 109.470 no
    H1 C11 H2 . . . 109.472 no
    H1 C11 H3 . . . 109.472 no
    H2 C11 H3 . . . 109.473 no
    C2 C12 H4 . . . 109.470 no
    C2 C12 H5 . . . 109.470 no
    C2 C12 H6 . . . 109.470 no
    H4 C12 H5 . . . 109.472 no
    H4 C12 H6 . . . 109.472 no
    H5 C12 H6 . . . 109.473 no
    C3 C13 H7 . . . 109.470 no
    C3 C13 H8 . . . 109.470 no
    C3 C13 H9 . . . 109.471 no
    H7 C13 H8 . . . 109.472 no
    H7 C13 H9 . . . 109.473 no
    H8 C13 H9 . . . 109.472 no
    C4 C14 H10 . . . 109.469 no
    C4 C14 H11 . . . 109.470 no
    C4 C14 H12 . . . 109.470 no
    H10 C14 H11 . . . 109.474 no
    H10 C14 H12 . . . 109.471 no
    H11 C14 H12 . . . 109.473 no
    C5 C15 H13 . . . 109.470 no
    C5 C15 H14 . . . 109.470 no
    C5 C15 H15 . . . 109.469 no
    H13 C15 H14 . . . 109.473 no
    H13 C15 H15 . . . 109.473 no
    H14 C15 H15 . . . 109.473 no
    C6 C16 H16 . . . 109.470 no
    C6 C16 H17 . . . 109.471 no
    C6 C16 H18 . . . 109.470 no
    H16 C16 H17 . . . 109.471 no
    H16 C16 H18 . . . 109.472 no
    H17 C16 H18 . . . 109.473 no
    C7 C17 H19 . . . 109.470 no
    C7 C17 H20 . . . 109.470 no
    C7 C17 H21 . . . 109.470 no
    H19 C17 H20 . . . 109.472 no
    H19 C17 H21 . . . 109.473 no
    H20 C17 H21 . . . 109.471 no
    C8 C18 H22 . . . 109.470 no
    C8 C18 H23 . . . 109.469 no
    C8 C18 H24 . . . 109.470 no
    H22 C18 H23 . . . 109.472 no
    H22 C18 H24 . . . 109.473 no
    H23 C18 H24 . . . 109.473 no
    C9 C19 H25 . . . 109.471 no
    C9 C19 H26 . . . 109.470 no
    C9 C19 H27 . . . 109.471 no
    H25 C19 H26 . . . 109.472 no
    H25 C19 H27 . . . 109.472 no
    H26 C19 H27 . . . 109.472 no
    C10 C20 H28 . . . 109.470 no
    C10 C20 H29 . . . 109.469 no
    C10 C20 H30 . . . 109.470 no
    H28 C20 H29 . . . 109.473 no
    H28 C20 H30 . . . 109.473 no
    H29 C20 H30 . . . 109.473 no
    N1 C21 H31 . . . 118.110 no
    C22 C21 H31 . . . 118.110 no
    C21 C22 H32 . . . 121.146 no
    C23 C22 H32 . . . 121.146 no
    C22 C23 H33 . . . 120.023 no
    C24 C23 H33 . . . 120.023 no
    C23 C24 H34 . . . 120.398 no
    C25 C24 H34 . . . 120.399 no
    C26 C27 H35 . . . 120.349 no
    C28 C27 H35 . . . 120.348 no
    C27 C28 H36 . . . 120.163 no
    C29 C28 H36 . . . 120.164 no
    C28 C29 H37 . . . 121.225 no
    C30 C29 H37 . . . 121.224 no
    N2 C30 H38 . . . 117.935 no
    C29 C30 H38 . . . 117.936 no
loop_
    _geom_torsion_atom_site_label_1
    _geom_torsion_atom_site_label_2
    _geom_torsion_atom_site_label_3
    _geom_torsion_atom_site_label_4
    _geom_torsion_site_symmetry_1
    _geom_torsion_site_symmetry_2
    _geom_torsion_site_symmetry_3
    _geom_torsion_site_symmetry_4
    _geom_torsion
    _geom_torsion_publ_flag
    SR1 N1 C21 C22 . . . . -170.0(3) no
    SR1 N1 C25 C24 . . . . 170.6(2) no
    SR1 N1 C25 C26 . . . . -8.6(4) no
    SR1 N2 C26 C25 . . . . 11.6(4) no
    SR1 N2 C26 C27 . . . . -167.1(2) no
    SR1 N2 C30 C29 . . . . 167.1(3) no
    SR1 C1 C2 C3 . . . . 69.9(2) no
    SR1 C1 C2 C12 . . . . -109.3(4) no
    SR1 C1 C2 Cg1 . . . . 69.80(10)
                                  no
    SR1 C1 C5 C4 . . . . -67.8(2) no
    SR1 C1 C5 C15 . . . . 116.6(4) no
    SR1 C1 C5 Cg1 . . . . -68.20(10)
                                   no
    SR1 C1 Cg1 C2 . . . . -88.5(2) no
    SR1 C1 Cg1 C3 . . . . -88.7(3) no
    SR1 C1 Cg1 C4 . . . . 91.0(3) no
    SR1 C1 Cg1 C5 . . . . 91.9(2) no
    SR1 C2 C1 C5 . . . . -70.1(2) no
    SR1 C2 C1 C11 . . . . 112.7(4) no
    SR1 C2 C1 Cg1 . . . . -69.80(10)
                                   no
    SR1 C2 C3 C4 . . . . 70.3(2) no
    SR1 C2 C3 C13 . . . . -114.2(3) no
    SR1 C2 C3 Cg1 . . . . 70.60(10)
                                  no
    SR1 C2 Cg1 C1 . . . . 90.9(2) no
    SR1 C2 Cg1 C3 . . . . -89.2(2) no
    SR1 C2 Cg1 C4 . . . . -88.6(3) no
    SR1 C2 Cg1 C5 . . . . 91.4(3) no
    SR1 C3 C2 C1 . . . . -70.8(2) no
    SR1 C3 C2 C12 . . . . 108.5(4) no
    SR1 C3 C2 Cg1 . . . . -70.60(10)
                                   no
    SR1 C3 C4 C5 . . . . 70.4(2) no
    SR1 C3 C4 C14 . . . . -112.2(3) no
    SR1 C3 C4 Cg1 . . . . 69.80(10)
                                  no
    SR1 C3 Cg1 C1 . . . . 89.2(3) no
    SR1 C3 Cg1 C2 . . . . 89.0(2) no
    SR1 C3 Cg1 C4 . . . . -90.6(2) no
    SR1 C3 Cg1 C5 . . . . -91.7(3) no
    SR1 C4 C3 C2 . . . . -69.5(2) no
    SR1 C4 C3 C13 . . . . 115.0(4) no
    SR1 C4 C3 Cg1 . . . . -69.80(10)
                                   no
    SR1 C4 C5 C1 . . . . 67.9(2) no
    SR1 C4 C5 C15 . . . . -116.7(4) no
    SR1 C4 C5 Cg1 . . . . 68.30(10)
                                  no
    SR1 C4 Cg1 C1 . . . . -91.1(3) no
    SR1 C4 Cg1 C2 . . . . 88.1(4) no
    SR1 C4 Cg1 C3 . . . . 88.7(2) no
    SR1 C4 Cg1 C5 . . . . -91.9(2) no
    SR1 C5 C1 C2 . . . . 68.5(3) no
    SR1 C5 C1 C11 . . . . -114.3(4) no
    SR1 C5 C1 Cg1 . . . . 68.20(10)
                                  no
    SR1 C5 C4 C3 . . . . -68.8(2) no
    SR1 C5 C4 C14 . . . . 113.7(3) no
    SR1 C5 C4 Cg1 . . . . -68.30(10)
                                   no
    SR1 C5 Cg1 C1 . . . . -89.8(2) no
    SR1 C5 Cg1 C2 . . . . -90.3(3) no
    SR1 C5 Cg1 C3 . . . . 90.7(3) no
    SR1 C5 Cg1 C4 . . . . 89.7(2) no
    SR1 C6 C7 C8 . . . . -69.0(2) no
    SR1 C6 C7 C17 . . . . 114.1(3) no
    SR1 C6 C7 Cg2 . . . . -68.80(10)
                                   no
    SR1 C6 C10 C9 . . . . 69.5(2) no
    SR1 C6 C10 C20 . . . . -117.7(3) no
    SR1 C6 C10 Cg2 . . . . 69.60(10)
                                   no
    SR1 C6 Cg2 C7 . . . . 90.7(2) no
    SR1 C6 Cg2 C8 . . . . 91.1(3) no
    SR1 C6 Cg2 C9 . . . . -89.1(3) no
    SR1 C6 Cg2 C10 . . . . -89.2(2) no
    SR1 C7 C6 C10 . . . . 68.7(2) no
    SR1 C7 C6 C16 . . . . -114.0(3) no
    SR1 C7 C6 Cg2 . . . . 68.80(10)
                                  no
    SR1 C7 C8 C9 . . . . -68.4(2) no
    SR1 C7 C8 C18 . . . . 115.7(3) no
    SR1 C7 C8 Cg2 . . . . -68.60(10)
                                   no
    SR1 C7 Cg2 C6 . . . . -89.9(2) no
    SR1 C7 Cg2 C8 . . . . 90.3(2) no
    SR1 C7 Cg2 C9 . . . . 90.0(3) no
    SR1 C7 Cg2 C10 . . . . -89.8(3) no
    SR1 C8 C7 C6 . . . . 68.8(2) no
    SR1 C8 C7 C17 . . . . -114.3(3) no
    SR1 C8 C7 Cg2 . . . . 68.60(10)
                                  no
    SR1 C8 C9 C10 . . . . -69.3(2) no
    SR1 C8 C9 C19 . . . . 111.8(3) no
    SR1 C8 C9 Cg2 . . . . -69.20(10)
                                   no
    SR1 C8 Cg2 C6 . . . . -90.9(3) no
    SR1 C8 Cg2 C7 . . . . -90.6(2) no
    SR1 C8 Cg2 C9 . . . . 89.2(2) no
    SR1 C8 Cg2 C10 . . . . 89.5(3) no
    SR1 C9 C8 C7 . . . . 69.0(2) no
    SR1 C9 C8 C18 . . . . -115.2(3) no
    SR1 C9 C8 Cg2 . . . . 69.20(10)
                                  no
    SR1 C9 C10 C6 . . . . -69.9(2) no
    SR1 C9 C10 C20 . . . . 117.5(3) no
    SR1 C9 C10 Cg2 . . . . -69.90(10)
                                    no
    SR1 C9 Cg2 C6 . . . . 89.4(3) no
    SR1 C9 Cg2 C7 . . . . -90.4(3) no
    SR1 C9 Cg2 C8 . . . . -90.8(2) no
    SR1 C9 Cg2 C10 . . . . 89.5(2) no
    SR1 C10 C6 C7 . . . . -69.5(2) no
    SR1 C10 C6 C16 . . . . 113.1(3) no
    SR1 C10 C6 Cg2 . . . . -69.60(10)
                                    no
    SR1 C10 C9 C8 . . . . 70.1(2) no
    SR1 C10 C9 C19 . . . . -111.1(3) no
    SR1 C10 C9 Cg2 . . . . 69.90(10)
                                   no
    SR1 C10 Cg2 C6 . . . . 90.3(2) no
    SR1 C10 Cg2 C7 . . . . 90.2(3) no
    SR1 C10 Cg2 C8 . . . . -90.0(3) no
    SR1 C10 Cg2 C9 . . . . -89.6(2) no
    SR1 Cg1 C1 C2 . . . . 88.5(2) no
    SR1 Cg1 C1 C5 . . . . -91.9(2) no
    SR1 Cg1 C1 C11 . . . . -177(12) no
    SR1 Cg1 C2 C1 . . . . -90.9(2) no
    SR1 Cg1 C2 C3 . . . . 89.2(2) no
    SR1 Cg1 C2 C12 . . . . 63(11) no
    SR1 Cg1 C3 C2 . . . . -89.0(2) no
    SR1 Cg1 C3 C4 . . . . 90.6(2) no
    SR1 Cg1 C3 C13 . . . . 179(5) no
    SR1 Cg1 C4 C3 . . . . -88.7(2) no
    SR1 Cg1 C4 C5 . . . . 91.9(2) no
    SR1 Cg1 C4 C14 . . . . 157(12) no
    SR1 Cg1 C5 C1 . . . . 89.8(2) no
    SR1 Cg1 C5 C4 . . . . -89.7(2) no
    SR1 Cg1 C5 C15 . . . . 170(5) no
    SR1 Cg2 C6 C7 . . . . -90.7(2) no
    SR1 Cg2 C6 C10 . . . . 89.2(2) no
    SR1 Cg2 C6 C16 . . . . 166(7) no
    SR1 Cg2 C7 C6 . . . . 89.9(2) no
    SR1 Cg2 C7 C8 . . . . -90.3(2) no
    SR1 Cg2 C7 C17 . . . . -164(7) no
    SR1 Cg2 C8 C7 . . . . 90.6(2) no
    SR1 Cg2 C8 C9 . . . . -89.2(2) no
    SR1 Cg2 C8 C18 . . . . 164(5) no
    SR1 Cg2 C9 C8 . . . . 90.8(2) no
    SR1 Cg2 C9 C10 . . . . -89.5(2) no
    SR1 Cg2 C9 C19 . . . .  16E1(2)
                                   no
    SR1 Cg2 C10 C6 . . . . -90.3(2) no
    SR1 Cg2 C10 C9 . . . . 89.6(2) no
    SR1 Cg2 C10 C20 . . . . -172(2) no
    N1 SR1 N2 C26 . . . . -11.0(2) no
    N1 SR1 N2 C30 . . . . -178.3(3) no
    N1 SR1 C1 C2 . . . . 164.9(2) no
    N1 SR1 C1 C5 . . . . -81.3(2) no
    N1 SR1 C1 C11 . . . . 42.6(4) no
    N1 SR1 C1 Cg1 . . . . -137.3(2) no
    N1 SR1 C2 C1 . . . . -16.2(2) no
    N1 SR1 C2 C3 . . . . -129.0(2) no
    N1 SR1 C2 C12 . . . . 109.3(3) no
    N1 SR1 C2 Cg1 . . . . -72.3(2) no
    N1 SR1 C3 C2 . . . . 65.4(2) no
    N1 SR1 C3 C4 . . . . -46.6(2) no
    N1 SR1 C3 C13 . . . . -170.9(3) no
    N1 SR1 C3 Cg1 . . . . 9.0(2) no
    N1 SR1 C4 C3 . . . . 143.2(2) no
    N1 SR1 C4 C5 . . . . 29.6(2) no
    N1 SR1 C4 C14 . . . . -93.5(3) no
    N1 SR1 C4 Cg1 . . . . 85.8(2) no
    N1 SR1 C5 C1 . . . . 94.8(2) no
    N1 SR1 C5 C4 . . . . -151.2(2) no
    N1 SR1 C5 C15 . . . . -27.5(3) no
    N1 SR1 C5 Cg1 . . . . 151.7(2) no
    N1 SR1 C6 C7 . . . . -60.4(2) no
    N1 SR1 C6 C10 . . . . -173.8(2) no
    N1 SR1 C6 C16 . . . . 63.6(2) no
    N1 SR1 C6 Cg2 . . . . -117.0(2) no
    N1 SR1 C7 C6 . . . . 119.9(2) no
    N1 SR1 C7 C8 . . . . -126.2(2) no
    N1 SR1 C7 C17 . . . . -3.7(2) no
    N1 SR1 C7 Cg2 . . . . 177.0(2) no
    N1 SR1 C8 C7 . . . . 54.7(2) no
    N1 SR1 C8 C9 . . . . 167.9(2) no
    N1 SR1 C8 C18 . . . . -68.1(3) no
    N1 SR1 C8 Cg2 . . . . 110.8(2) no
    N1 SR1 C9 C8 . . . . -15.3(2) no
    N1 SR1 C9 C10 . . . . 97.9(2) no
    N1 SR1 C9 C19 . . . . -138.5(2) no
    N1 SR1 C9 Cg2 . . . . 41.2(2) no
    N1 SR1 C10 C6 . . . . 7.7(2) no
    N1 SR1 C10 C9 . . . . -105.3(2) no
    N1 SR1 C10 C20 . . . . 130.5(2) no
    N1 SR1 C10 Cg2 . . . . -48.6(2) no
    N1 SR1 Cg1 C1 . . . . 43.6(2) no
    N1 SR1 Cg1 C2 . . . . 115.0(2) no
    N1 SR1 Cg1 C3 . . . . -172.7(2) no
    N1 SR1 Cg1 C4 . . . . -100.4(2) no
    N1 SR1 Cg1 C5 . . . . -28.6(2) no
    N1 SR1 Cg2 C6 . . . . 68.5(2) no
    N1 SR1 Cg2 C7 . . . . -3.1(2) no
    N1 SR1 Cg2 C8 . . . . -75.5(2) no
    N1 SR1 Cg2 C9 . . . . -147.2(2) no
    N1 SR1 Cg2 C10 . . . . 140.7(2) no
    N1 C21 C22 C23 . . . . -1.5(6) no
    N1 C25 C24 C23 . . . . -0.5(5) no
    N1 C25 C26 N2 . . . . -2.2(4) yes
    N1 C25 C26 C27 . . . . 176.5(3) no
    N2 SR1 N1 C21 . . . . -179.7(3) no
    N2 SR1 N1 C25 . . . . 10.0(2) no
    N2 SR1 C1 C2 . . . . 103.1(2) no
    N2 SR1 C1 C5 . . . . -143.1(2) no
    N2 SR1 C1 C11 . . . . -19.2(4) no
    N2 SR1 C1 Cg1 . . . . 160.8(2) no
    N2 SR1 C2 C1 . . . . -74.5(2) no
    N2 SR1 C2 C3 . . . . 172.7(2) no
    N2 SR1 C2 C12 . . . . 51.0(3) no
    N2 SR1 C2 Cg1 . . . . -130.6(2) no
    N2 SR1 C3 C2 . . . . -8.2(2) no
    N2 SR1 C3 C4 . . . . -120.2(2) no
    N2 SR1 C3 C13 . . . . 115.4(3) no
    N2 SR1 C3 Cg1 . . . . -64.6(2) no
    N2 SR1 C4 C3 . . . . 77.7(2) no
    N2 SR1 C4 C5 . . . . -35.9(3) no
    N2 SR1 C4 C14 . . . . -159.0(3) no
    N2 SR1 C4 Cg1 . . . . 20.3(2) no
    N2 SR1 C5 C1 . . . . 37.8(2) no
    N2 SR1 C5 C4 . . . . 151.7(2) no
    N2 SR1 C5 C15 . . . . -84.6(3) no
    N2 SR1 C5 Cg1 . . . . 94.6(2) no
    N2 SR1 C6 C7 . . . . -0.2(2) no
    N2 SR1 C6 C10 . . . . -113.6(2) no
    N2 SR1 C6 C16 . . . . 123.8(2) no
    N2 SR1 C6 Cg2 . . . . -56.8(2) no
    N2 SR1 C7 C6 . . . . 179.8(2) no
    N2 SR1 C7 C8 . . . . -66.3(2) no
    N2 SR1 C7 C17 . . . . 56.2(2) no
    N2 SR1 C7 Cg2 . . . . -123.10(10)
                                    no
    N2 SR1 C8 C7 . . . . 114.3(2) no
    N2 SR1 C8 C9 . . . . -132.5(2) no
    N2 SR1 C8 C18 . . . . -8.5(2) no
    N2 SR1 C8 Cg2 . . . . 170.5(2) no
    N2 SR1 C9 C8 . . . . 49.5(2) no
    N2 SR1 C9 C10 . . . . 162.7(2) no
    N2 SR1 C9 C19 . . . . -73.7(2) no
    N2 SR1 C9 Cg2 . . . . 106.00(10)
                                   no
    N2 SR1 C10 C6 . . . . 90.1(2) no
    N2 SR1 C10 C9 . . . . -22.9(2) no
    N2 SR1 C10 C20 . . . . -147.1(2) no
    N2 SR1 C10 Cg2 . . . . 33.8(2) no
    N2 SR1 Cg1 C1 . . . . -19.6(2) no
    N2 SR1 Cg1 C2 . . . . 51.8(2) no
    N2 SR1 Cg1 C3 . . . . 124.1(2) no
    N2 SR1 Cg1 C4 . . . . -163.7(2) no
    N2 SR1 Cg1 C5 . . . . -91.9(2) no
    N2 SR1 Cg2 C6 . . . . 133.8(2) no
    N2 SR1 Cg2 C7 . . . . 62.2(2) no
    N2 SR1 Cg2 C8 . . . . -10.1(2) no
    N2 SR1 Cg2 C9 . . . . -81.9(2) no
    N2 SR1 Cg2 C10 . . . . -153.9(2) no
    N2 C26 C25 C24 . . . . 178.6(3) no
    N2 C26 C27 C28 . . . . -0.3(5) no
    N2 C30 C29 C28 . . . . 0.7(6) no
    C1 SR1 N1 C21 . . . . 96.8(3) no
    C1 SR1 N1 C25 . . . . -73.5(3) no
    C1 SR1 N2 C26 . . . . 76.9(2) no
    C1 SR1 N2 C30 . . . . -90.3(3) no
    C1 SR1 C2 C3 . . . . -112.8(3) no
    C1 SR1 C2 C12 . . . . 125.5(4) no
    C1 SR1 C2 Cg1 . . . . -56.1(2) no
    C1 SR1 C3 C2 . . . . 36.7(2) no
    C1 SR1 C3 C4 . . . . -75.3(2) no
    C1 SR1 C3 C13 . . . . 160.4(4) no
    C1 SR1 C3 Cg1 . . . . -19.70(10)
                                   no
    C1 SR1 C4 C3 . . . . 77.1(2) no
    C1 SR1 C4 C5 . . . . -36.5(2) no
    C1 SR1 C4 C14 . . . . -159.6(4) no
    C1 SR1 C4 Cg1 . . . . 19.6(2) no
    C1 SR1 C5 C4 . . . . 114.0(3) no
    C1 SR1 C5 C15 . . . . -122.4(4) no
    C1 SR1 C5 Cg1 . . . . 56.9(2) no
    C1 SR1 C6 C7 . . . . -152.5(2) no
    C1 SR1 C6 C10 . . . . 94.1(3) no
    C1 SR1 C6 C16 . . . . -28.5(4) no
    C1 SR1 C6 Cg2 . . . . 150.9(2) no
    C1 SR1 C7 C6 . . . . 96.0(4) no
    C1 SR1 C7 C8 . . . . -150.2(4) no
    C1 SR1 C7 C17 . . . . -27.7(6) no
    C1 SR1 C7 Cg2 . . . . 153.1(3) no
    C1 SR1 C8 C7 . . . . 158.5(3) no
    C1 SR1 C8 C9 . . . . -88.3(4) no
    C1 SR1 C8 C18 . . . . 35.7(5) no
    C1 SR1 C8 Cg2 . . . . -145.4(3) no
    C1 SR1 C9 C8 . . . . 145.9(2) no
    C1 SR1 C9 C10 . . . . -100.9(2) no
    C1 SR1 C9 C19 . . . . 22.8(3) no
    C1 SR1 C9 Cg2 . . . . -157.50(10)
                                    no
    C1 SR1 C10 C6 . . . . -127.9(2) no
    C1 SR1 C10 C9 . . . . 119.2(2) no
    C1 SR1 C10 C20 . . . . -5.0(3) no
    C1 SR1 C10 Cg2 . . . . 175.90(10)
                                    no
    C1 SR1 Cg1 C2 . . . . 71.4(3) no
    C1 SR1 Cg1 C3 . . . . 143.7(3) no
    C1 SR1 Cg1 C4 . . . . -144.1(3) no
    C1 SR1 Cg1 C5 . . . . -72.2(3) no
    C1 SR1 Cg2 C6 . . . . -83.0(4) no
    C1 SR1 Cg2 C7 . . . . -154.6(4) no
    C1 SR1 Cg2 C8 . . . . 133.1(4) no
    C1 SR1 Cg2 C9 . . . . 61.3(4) no
    C1 SR1 Cg2 C10 . . . . -10.7(4) no
    C1 C2 SR1 C3 . . . . 112.8(3) no
    C1 C2 SR1 C4 . . . . 75.4(2) no
    C1 C2 SR1 C5 . . . . 36.5(2) no
    C1 C2 SR1 C6 . . . . 124.7(2) no
    C1 C2 SR1 C7 . . . . 172.3(3) no
    C1 C2 SR1 C8 . . . . -155.8(2) no
    C1 C2 SR1 C9 . . . . 179.7(2) no
    C1 C2 SR1 C10 . . . . 146.7(2) no
    C1 C2 SR1 Cg1 . . . . 56.1(2) no
    C1 C2 SR1 Cg2 . . . . 165.2(2) no
    C1 C2 C3 C4 . . . . -0.4(4) no
    C1 C2 C3 C13 . . . . 175.1(3) no
    C1 C2 C3 Cg1 . . . . -0.1(2) no
    C1 C2 Cg1 C3 . . . . 179.9(3) no
    C1 C2 Cg1 C4 . . . . -179.5(4) no
    C1 C2 Cg1 C5 . . . . 0.5(4) no
    C1 C5 SR1 C2 . . . . -36.7(2) no
    C1 C5 SR1 C3 . . . . -76.9(2) no
    C1 C5 SR1 C4 . . . . -114.0(3) no
    C1 C5 SR1 C6 . . . . -171.5(2) no
    C1 C5 SR1 C7 . . . . 161.1(2) no
    C1 C5 SR1 C8 . . . . -166.5(5) no
    C1 C5 SR1 C9 . . . . -110.9(3) no
    C1 C5 SR1 C10 . . . . -136.9(2) no
    C1 C5 SR1 Cg1 . . . . -56.9(2) no
    C1 C5 SR1 Cg2 . . . . -156.3(2) no
    C1 C5 C4 C3 . . . . -1.0(4) no
    C1 C5 C4 C14 . . . . -178.5(3) no
    C1 C5 C4 Cg1 . . . . -0.4(2) no
    C1 C5 Cg1 C2 . . . . -0.5(4) no
    C1 C5 Cg1 C3 . . . . -179.5(3) no
    C1 C5 Cg1 C4 . . . . 179.5(3) no
    C1 Cg1 SR1 C2 . . . . -71.4(3) no
    C1 Cg1 SR1 C3 . . . . -143.7(3) no
    C1 Cg1 SR1 C4 . . . . 144.1(3) no
    C1 Cg1 SR1 C5 . . . . 72.2(3) no
    C1 Cg1 SR1 C6 . . . . 154.7(2) no
    C1 Cg1 SR1 C7 . . . . 146.5(3) no
    C1 Cg1 SR1 C8 . . . . -133.7(3) no
    C1 Cg1 SR1 C9 . . . . -142.8(2) no
    C1 Cg1 SR1 C10 . . . . -174.1(2) no
    C1 Cg1 SR1 Cg2 . . . . -174.0(2) no
    C1 Cg1 C2 C3 . . . . -179.9(3) no
    C1 Cg1 C2 C12 . . . . 153(11) no
    C1 Cg1 C3 C2 . . . . 0.2(4) no
    C1 Cg1 C3 C4 . . . . 179.8(4) no
    C1 Cg1 C3 C13 . . . . -91(5) no
    C1 Cg1 C4 C3 . . . . -179.8(4) no
    C1 Cg1 C4 C5 . . . . 0.8(4) no
    C1 Cg1 C4 C14 . . . . 66(12) no
    C1 Cg1 C5 C4 . . . . -179.5(3) no
    C1 Cg1 C5 C15 . . . . 80(5) no
    C2 SR1 N1 C21 . . . . 104.5(3) no
    C2 SR1 N1 C25 . . . . -65.8(3) no
    C2 SR1 N2 C26 . . . . 104.6(2) no
    C2 SR1 N2 C30 . . . . -62.6(3) no
    C2 SR1 C1 C5 . . . . 113.7(3) no
    C2 SR1 C1 C11 . . . . -122.4(5) no
    C2 SR1 C1 Cg1 . . . . 57.7(2) no
    C2 SR1 C3 C4 . . . . -112.0(3) no
    C2 SR1 C3 C13 . . . . 123.7(4) no
    C2 SR1 C3 Cg1 . . . . -56.4(2) no
    C2 SR1 C4 C3 . . . . 37.9(2) no
    C2 SR1 C4 C5 . . . . -75.8(2) no
    C2 SR1 C4 C14 . . . . 161.1(4) no
    C2 SR1 C4 Cg1 . . . . -19.6(2) no
    C2 SR1 C5 C4 . . . . 77.3(2) no
    C2 SR1 C5 C15 . . . . -159.0(4) no
    C2 SR1 C5 Cg1 . . . . 20.20(10)
                                  no
    C2 SR1 C6 C7 . . . . 155.9(2) no
    C2 SR1 C6 C10 . . . . 42.5(3) no
    C2 SR1 C6 C16 . . . . -80.1(3) no
    C2 SR1 C6 Cg2 . . . . 99.3(2) no
    C2 SR1 C7 C6 . . . . -67.9(4) no
    C2 SR1 C7 C8 . . . . 45.9(4) no
    C2 SR1 C7 C17 . . . . 168.4(3) no
    C2 SR1 C7 Cg2 . . . . -10.9(5) no
    C2 SR1 C8 C7 . . . . -163.1(2) no
    C2 SR1 C8 C9 . . . . -49.9(2) no
    C2 SR1 C8 C18 . . . . 74.1(3) no
    C2 SR1 C8 Cg2 . . . . -107.0(2) no
    C2 SR1 C9 C8 . . . . 145.7(2) no
    C2 SR1 C9 C10 . . . . -101.1(2) no
    C2 SR1 C9 C19 . . . . 22.5(3) no
    C2 SR1 C9 Cg2 . . . . -157.80(10)
                                    no
    C2 SR1 C10 C6 . . . . -152.3(2) no
    C2 SR1 C10 C9 . . . . 94.7(2) no
    C2 SR1 C10 C20 . . . . -29.5(3) no
    C2 SR1 C10 Cg2 . . . . 151.40(10)
                                    no
    C2 SR1 Cg1 C3 . . . . 72.3(3) no
    C2 SR1 Cg1 C4 . . . . 144.5(3) no
    C2 SR1 Cg1 C5 . . . . -143.6(3) no
    C2 SR1 Cg2 C6 . . . . -112.8(2) no
    C2 SR1 Cg2 C7 . . . . 175.6(2) no
    C2 SR1 Cg2 C8 . . . . 103.2(2) no
    C2 SR1 Cg2 C9 . . . . 31.5(2) no
    C2 SR1 Cg2 C10 . . . . -40.6(2) no
    C2 C1 SR1 C3 . . . . -37.6(2) no
    C2 C1 SR1 C4 . . . . -77.4(2) no
    C2 C1 SR1 C5 . . . . -113.7(3) no
    C2 C1 SR1 C6 . . . . -99.3(3) no
    C2 C1 SR1 C7 . . . . -171.2(4) no
    C2 C1 SR1 C8 . . . . 58.5(4) no
    C2 C1 SR1 C9 . . . . -0.5(3) no
    C2 C1 SR1 C10 . . . . -49.4(3) no
    C2 C1 SR1 Cg1 . . . . -57.7(2) no
    C2 C1 SR1 Cg2 . . . . -42.2(5) no
    C2 C1 C5 C4 . . . . 0.7(4) no
    C2 C1 C5 C15 . . . . -174.9(4) no
    C2 C1 C5 Cg1 . . . . 0.3(2) no
    C2 C1 Cg1 C3 . . . . -0.2(4) no
    C2 C1 Cg1 C4 . . . . 179.5(3) no
    C2 C1 Cg1 C5 . . . . -179.7(3) no
    C2 C3 SR1 C4 . . . . 112.0(3) no
    C2 C3 SR1 C5 . . . . 75.7(2) no
    C2 C3 SR1 C6 . . . . -172.2(2) no
    C2 C3 SR1 C7 . . . . -158.8(2) no
    C2 C3 SR1 C8 . . . . -118.4(2) no
    C2 C3 SR1 C9 . . . . -122.9(2) no
    C2 C3 SR1 C10 . . . . -150.7(2) no
    C2 C3 SR1 Cg1 . . . . 56.4(2) no
    C2 C3 SR1 Cg2 . . . . -144.6(2) no
    C2 C3 C4 C5 . . . . 0.9(4) no
    C2 C3 C4 C14 . . . . 178.3(3) no
    C2 C3 C4 Cg1 . . . . 0.3(2) no
    C2 C3 Cg1 C4 . . . . -179.6(3) no
    C2 C3 Cg1 C5 . . . . 179.4(4) no
    C2 Cg1 SR1 C3 . . . . -72.3(3) no
    C2 Cg1 SR1 C4 . . . . -144.5(3) no
    C2 Cg1 SR1 C5 . . . . 143.6(3) no
    C2 Cg1 SR1 C6 . . . . -133.9(2) no
    C2 Cg1 SR1 C7 . . . . -142.1(3) no
    C2 Cg1 SR1 C8 . . . . -62.3(3) no
    C2 Cg1 SR1 C9 . . . . -71.4(2) no
    C2 Cg1 SR1 C10 . . . . -102.7(2) no
    C2 Cg1 SR1 Cg2 . . . . -102.6(2) no
    C2 Cg1 C1 C5 . . . . 179.7(3) no
    C2 Cg1 C1 C11 . . . . 93(12) no
    C2 Cg1 C3 C4 . . . . 179.6(3) no
    C2 Cg1 C3 C13 . . . . -91(5) no
    C2 Cg1 C4 C3 . . . . -0.6(4) no
    C2 Cg1 C4 C5 . . . . -180.0(4) no
    C2 Cg1 C4 C14 . . . . -114(11) no
    C2 Cg1 C5 C4 . . . . 180.0(4) no
    C2 Cg1 C5 C15 . . . . 80(5) no
    C3 SR1 N1 C21 . . . . 76.0(3) no
    C3 SR1 N1 C25 . . . . -94.3(3) no
    C3 SR1 N2 C26 . . . . 108.7(2) no
    C3 SR1 N2 C30 . . . . -58.6(3) no
    C3 SR1 C1 C5 . . . . 76.1(2) no
    C3 SR1 C1 C11 . . . . -160.0(4) no
    C3 SR1 C1 Cg1 . . . . 20.1(2) no
    C3 SR1 C2 C12 . . . . -121.7(4) no
    C3 SR1 C2 Cg1 . . . . 56.7(2) no
    C3 SR1 C4 C5 . . . . -113.6(3) no
    C3 SR1 C4 C14 . . . . 123.3(4) no
    C3 SR1 C4 Cg1 . . . . -57.5(2) no
    C3 SR1 C5 C4 . . . . 37.1(2) no
    C3 SR1 C5 C15 . . . . 160.8(4) no
    C3 SR1 C5 Cg1 . . . . -20.00(10)
                                   no
    C3 SR1 C6 C7 . . . . 162.2(2) no
    C3 SR1 C6 C10 . . . . 48.8(2) no
    C3 SR1 C6 C16 . . . . -73.8(3) no
    C3 SR1 C6 Cg2 . . . . 105.6(2) no
    C3 SR1 C7 C6 . . . . -26.2(3) no
    C3 SR1 C7 C8 . . . . 87.6(2) no
    C3 SR1 C7 C17 . . . . -149.9(2) no
    C3 SR1 C7 Cg2 . . . . 30.9(2) no
    C3 SR1 C8 C7 . . . . -122.3(2) no
    C3 SR1 C8 C9 . . . . -9.0(2) no
    C3 SR1 C8 C18 . . . . 115.0(3) no
    C3 SR1 C8 Cg2 . . . . -66.1(2) no
    C3 SR1 C9 C8 . . . . 173.1(2) no
    C3 SR1 C9 C10 . . . . -73.7(2) no
    C3 SR1 C9 C19 . . . . 49.9(2) no
    C3 SR1 C9 Cg2 . . . . -130.40(10)
                                    no
    C3 SR1 C10 C6 . . . . -136.5(2) no
    C3 SR1 C10 C9 . . . . 110.5(2) no
    C3 SR1 C10 C20 . . . . -13.7(3) no
    C3 SR1 C10 Cg2 . . . . 167.2(2) no
    C3 SR1 Cg1 C4 . . . . 72.2(2) no
    C3 SR1 Cg1 C5 . . . . 144.0(2) no
    C3 SR1 Cg2 C6 . . . . -86.8(2) no
    C3 SR1 Cg2 C7 . . . . -158.4(2) no
    C3 SR1 Cg2 C8 . . . . 129.2(2) no
    C3 SR1 Cg2 C9 . . . . 57.5(2) no
    C3 SR1 Cg2 C10 . . . . -14.5(2) no
    C3 C2 SR1 C4 . . . . -37.5(2) no
    C3 C2 SR1 C5 . . . . -76.3(2) no
    C3 C2 SR1 C6 . . . . 11.9(3) no
    C3 C2 SR1 C7 . . . . 59.4(4) no
    C3 C2 SR1 C8 . . . . 91.4(2) no
    C3 C2 SR1 C9 . . . . 66.8(2) no
    C3 C2 SR1 C10 . . . . 33.9(2) no
    C3 C2 SR1 Cg1 . . . . -56.7(2) no
    C3 C2 SR1 Cg2 . . . . 52.3(3) no
    C3 C2 C1 C5 . . . . -0.2(4) no
    C3 C2 C1 C11 . . . . -177.4(3) no
    C3 C2 C1 Cg1 . . . . 0.1(2) no
    C3 C2 Cg1 C4 . . . . 0.6(4) no
    C3 C2 Cg1 C5 . . . . -179.4(3) no
    C3 C4 SR1 C5 . . . . 113.6(3) no
    C3 C4 SR1 C6 . . . . -114.0(2) no
    C3 C4 SR1 C7 . . . . -121.2(2) no
    C3 C4 SR1 C8 . . . . -80.7(3) no
    C3 C4 SR1 C9 . . . . -64.5(2) no
    C3 C4 SR1 C10 . . . . -85.5(2) no
    C3 C4 SR1 Cg1 . . . . 57.5(2) no
    C3 C4 SR1 Cg2 . . . . -93.4(2) no
    C3 C4 C5 C15 . . . . 174.5(4) no
    C3 C4 C5 Cg1 . . . . -0.5(2) no
    C3 C4 Cg1 C5 . . . . 179.4(3) no
    C3 Cg1 SR1 C4 . . . . -72.2(2) no
    C3 Cg1 SR1 C5 . . . . -144.0(2) no
    C3 Cg1 SR1 C6 . . . . -61.6(2) no
    C3 Cg1 SR1 C7 . . . . -69.8(2) no
    C3 Cg1 SR1 C8 . . . . 10.0(2) no
    C3 Cg1 SR1 C9 . . . . 1.0(2) no
    C3 Cg1 SR1 C10 . . . . -30.4(2) no
    C3 Cg1 SR1 Cg2 . . . . -30.2(2) no
    C3 Cg1 C1 C5 . . . . 179.5(3) no
    C3 Cg1 C1 C11 . . . . 93(12) no
    C3 Cg1 C2 C12 . . . . -26(11) no
    C3 Cg1 C4 C5 . . . . -179.4(3) no
    C3 Cg1 C4 C14 . . . . -113(12) no
    C3 Cg1 C5 C4 . . . . 1.0(4) no
    C3 Cg1 C5 C15 . . . . -98(5) no
    C4 SR1 N1 C21 . . . . 54.6(3) no
    C4 SR1 N1 C25 . . . . -115.7(2) no
    C4 SR1 N2 C26 . . . . 76.4(2) no
    C4 SR1 N2 C30 . . . . -90.8(3) no
    C4 SR1 C1 C5 . . . . 36.4(2) no
    C4 SR1 C1 C11 . . . . 160.2(4) no
    C4 SR1 C1 Cg1 . . . . -19.70(10)
                                   no
    C4 SR1 C2 C12 . . . . -159.1(4) no
    C4 SR1 C2 Cg1 . . . . 19.30(10)
                                  no
    C4 SR1 C3 C13 . . . . -124.3(4) no
    C4 SR1 C3 Cg1 . . . . 55.6(2) no
    C4 SR1 C5 C15 . . . . 123.7(4) no
    C4 SR1 C5 Cg1 . . . . -57.1(2) no
    C4 SR1 C6 C7 . . . . -168.8(2) no
    C4 SR1 C6 C10 . . . . 77.8(2) no
    C4 SR1 C6 C16 . . . . -44.8(3) no
    C4 SR1 C6 Cg2 . . . . 134.6(2) no
    C4 SR1 C7 C6 . . . . 14.7(2) no
    C4 SR1 C7 C8 . . . . 128.6(2) no
    C4 SR1 C7 C17 . . . . -108.9(2) no
    C4 SR1 C7 Cg2 . . . . 71.8(2) no
    C4 SR1 C8 C7 . . . . -82.5(2) no
    C4 SR1 C8 C9 . . . . 30.8(3) no
    C4 SR1 C8 C18 . . . . 154.8(2) no
    C4 SR1 C8 Cg2 . . . . -26.3(3) no
    C4 SR1 C9 C8 . . . . -160.3(2) no
    C4 SR1 C9 C10 . . . . -47.1(2) no
    C4 SR1 C9 C19 . . . . 76.6(2) no
    C4 SR1 C9 Cg2 . . . . -103.7(2) no
    C4 SR1 C10 C6 . . . . -107.6(2) no
    C4 SR1 C10 C9 . . . . 139.4(2) no
    C4 SR1 C10 C20 . . . . 15.2(3) no
    C4 SR1 C10 Cg2 . . . . -163.90(10)
                                     no
    C4 SR1 Cg1 C5 . . . . 71.8(2) no
    C4 SR1 Cg2 C6 . . . . -53.5(2) no
    C4 SR1 Cg2 C7 . . . . -125.1(2) no
    C4 SR1 Cg2 C8 . . . . 162.5(2) no
    C4 SR1 Cg2 C9 . . . . 90.8(2) no
    C4 SR1 Cg2 C10 . . . . 18.7(2) no
    C4 C3 SR1 C5 . . . . -36.3(2) no
    C4 C3 SR1 C6 . . . . 75.8(2) no
    C4 C3 SR1 C7 . . . . 89.2(2) no
    C4 C3 SR1 C8 . . . . 129.6(2) no
    C4 C3 SR1 C9 . . . . 125.1(2) no
    C4 C3 SR1 C10 . . . . 97.3(2) no
    C4 C3 SR1 Cg1 . . . . -55.6(2) no
    C4 C3 SR1 Cg2 . . . . 103.4(2) no
    C4 C3 C2 C12 . . . . 178.8(3) no
    C4 C3 C2 Cg1 . . . . -0.3(2) no
    C4 C3 Cg1 C5 . . . . -1.0(4) no
    C4 C5 SR1 C6 . . . . -57.5(2) no
    C4 C5 SR1 C7 . . . . -84.9(3) no
    C4 C5 SR1 C8 . . . . -52.5(6) no
    C4 C5 SR1 C9 . . . . 3.0(3) no
    C4 C5 SR1 C10 . . . . -22.9(3) no
    C4 C5 SR1 Cg1 . . . . 57.1(2) no
    C4 C5 SR1 Cg2 . . . . -42.3(3) no
    C4 C5 C1 C11 . . . . 177.9(3) no
    C4 C5 C1 Cg1 . . . . 0.4(2) no
    C4 Cg1 SR1 C5 . . . . -71.8(2) no
    C4 Cg1 SR1 C6 . . . . 10.6(2) no
    C4 Cg1 SR1 C7 . . . . 2.5(2) no
    C4 Cg1 SR1 C8 . . . . 82.2(2) no
    C4 Cg1 SR1 C9 . . . . 73.2(2) no
    C4 Cg1 SR1 C10 . . . . 41.8(2) no
    C4 Cg1 SR1 Cg2 . . . . 42.0(2) no
    C4 Cg1 C1 C5 . . . . -0.8(4) no
    C4 Cg1 C1 C11 . . . . -86(12) no
    C4 Cg1 C2 C12 . . . . -25(11) no
    C4 Cg1 C3 C13 . . . . 88(5) no
    C4 Cg1 C5 C15 . . . . -99(5) no
    C5 SR1 N1 C21 . . . . 68.3(3) no
    C5 SR1 N1 C25 . . . . -102.0(3) no
    C5 SR1 N2 C26 . . . . 59.8(2) no
    C5 SR1 N2 C30 . . . . -107.5(3) no
    C5 SR1 C1 C11 . . . . 123.9(5) no
    C5 SR1 C1 Cg1 . . . . -56.0(2) no
    C5 SR1 C2 C12 . . . . 162.0(4) no
    C5 SR1 C2 Cg1 . . . . -19.60(10)
                                   no
    C5 SR1 C3 C13 . . . . -160.6(4) no
    C5 SR1 C3 Cg1 . . . . 19.40(10)
                                  no
    C5 SR1 C4 C14 . . . . -123.1(4) no
    C5 SR1 C4 Cg1 . . . . 56.2(2) no
    C5 SR1 C6 C7 . . . . -144.4(2) no
    C5 SR1 C6 C10 . . . . 102.2(2) no
    C5 SR1 C6 C16 . . . . -20.4(3) no
    C5 SR1 C6 Cg2 . . . . 159.00(10)
                                   no
    C5 SR1 C7 C6 . . . . 54.5(2) no
    C5 SR1 C7 C8 . . . . 168.4(2) no
    C5 SR1 C7 C17 . . . . -69.1(3) no
    C5 SR1 C7 Cg2 . . . . 111.6(2) no
    C5 SR1 C8 C7 . . . . -42.2(6) no
    C5 SR1 C8 C9 . . . . 71.1(6) no
    C5 SR1 C8 C18 . . . . -164.9(5) no
    C5 SR1 C8 Cg2 . . . . 14.0(6) no
    C5 SR1 C9 C8 . . . . -161.9(2) no
    C5 SR1 C9 C10 . . . . -48.7(3) no
    C5 SR1 C9 C19 . . . . 74.9(3) no
    C5 SR1 C9 Cg2 . . . . -105.4(2) no
    C5 SR1 C10 C6 . . . . -96.9(2) no
    C5 SR1 C10 C9 . . . . 150.1(2) no
    C5 SR1 C10 C20 . . . . 25.9(3) no
    C5 SR1 C10 Cg2 . . . . -153.20(10)
                                     no
    C5 SR1 Cg2 C6 . . . . -31.7(2) no
    C5 SR1 Cg2 C7 . . . . -103.3(2) no
    C5 SR1 Cg2 C8 . . . . -175.6(2) no
    C5 SR1 Cg2 C9 . . . . 112.6(2) no
    C5 SR1 Cg2 C10 . . . . 40.6(2) no
    C5 C1 SR1 C6 . . . . 14.5(4) no
    C5 C1 SR1 C7 . . . . -57.4(5) no
    C5 C1 SR1 C8 . . . . 172.3(3) no
    C5 C1 SR1 C9 . . . . 113.2(3) no
    C5 C1 SR1 C10 . . . . 64.4(3) no
    C5 C1 SR1 Cg1 . . . . 56.0(2) no
    C5 C1 SR1 Cg2 . . . . 71.5(5) no
    C5 C1 C2 C12 . . . . -179.4(4) no
    C5 C1 C2 Cg1 . . . . -0.3(2) no
    C5 C4 SR1 C6 . . . . 132.4(2) no
    C5 C4 SR1 C7 . . . . 125.1(2) no
    C5 C4 SR1 C8 . . . . 165.6(2) no
    C5 C4 SR1 C9 . . . . -178.1(2) no
    C5 C4 SR1 C10 . . . . 160.9(2) no
    C5 C4 SR1 Cg1 . . . . -56.2(2) no
    C5 C4 SR1 Cg2 . . . . 153.0(2) no
    C5 C4 C3 C13 . . . . -174.6(3) no
    C5 C4 C3 Cg1 . . . . 0.5(2) no
    C5 Cg1 SR1 C6 . . . . 82.5(2) no
    C5 Cg1 SR1 C7 . . . . 74.3(2) no
    C5 Cg1 SR1 C8 . . . . 154.1(3) no
    C5 Cg1 SR1 C9 . . . . 145.0(2) no
    C5 Cg1 SR1 C10 . . . . 113.6(2) no
    C5 Cg1 SR1 Cg2 . . . . 113.8(2) no
    C5 Cg1 C1 C11 . . . . -85(12) no
    C5 Cg1 C2 C12 . . . . 154(11) no
    C5 Cg1 C3 C13 . . . . 87(5) no
    C5 Cg1 C4 C14 . . . . 65(12) no
    C6 SR1 N1 C21 . . . . -53.0(3) no
    C6 SR1 N1 C25 . . . . 136.7(2) no
    C6 SR1 N2 C26 . . . . -89.5(2) no
    C6 SR1 N2 C30 . . . . 103.3(3) no
    C6 SR1 C1 C11 . . . . 138.4(3) no
    C6 SR1 C1 Cg1 . . . . -41.5(3) no
    C6 SR1 C2 C12 . . . . -109.8(3) no
    C6 SR1 C2 Cg1 . . . . 68.6(3) no
    C6 SR1 C3 C13 . . . . -48.5(3) no
    C6 SR1 C3 Cg1 . . . . 131.4(2) no
    C6 SR1 C4 C14 . . . . 9.3(3) no
    C6 SR1 C4 Cg1 . . . . -171.5(2) no
    C6 SR1 C5 C15 . . . . 66.1(3) no
    C6 SR1 C5 Cg1 . . . . -114.6(2) no
    C6 SR1 C7 C8 . . . . 113.8(3) no
    C6 SR1 C7 C17 . . . . -123.7(3) no
    C6 SR1 C7 Cg2 . . . . 57.1(2) no
    C6 SR1 C8 C7 . . . . -36.4(2) no
    C6 SR1 C8 C9 . . . . 76.8(2) no
    C6 SR1 C8 C18 . . . . -159.2(3) no
    C6 SR1 C8 Cg2 . . . . 19.70(10)
                                  no
    C6 SR1 C9 C8 . . . . -76.1(2) no
    C6 SR1 C9 C10 . . . . 37.1(2) no
    C6 SR1 C9 C19 . . . . 160.8(3) no
    C6 SR1 C9 Cg2 . . . . -19.50(10)
                                   no
    C6 SR1 C10 C9 . . . . -113.0(3) no
    C6 SR1 C10 C20 . . . . 122.8(3) no
    C6 SR1 C10 Cg2 . . . . -56.3(2) no
    C6 SR1 Cg2 C7 . . . . -71.6(2) no
    C6 SR1 Cg2 C8 . . . . -144.0(2) no
    C6 SR1 Cg2 C9 . . . . 144.3(2) no
    C6 SR1 Cg2 C10 . . . . 72.3(2) no
    C6 C7 SR1 C8 . . . . -113.8(3) no
    C6 C7 SR1 C9 . . . . -76.9(2) no
    C6 C7 SR1 C10 . . . . -37.2(2) no
    C6 C7 SR1 Cg1 . . . . 13.3(3) no
    C6 C7 SR1 Cg2 . . . . -57.1(2) no
    C6 C7 C8 C9 . . . . 0.4(4) no
    C6 C7 C8 C18 . . . . -175.5(3) no
    C6 C7 C8 Cg2 . . . . 0.2(2) no
    C6 C7 Cg2 C8 . . . . -179.8(2) no
    C6 C7 Cg2 C9 . . . . 179.8(3) no
    C6 C7 Cg2 C10 . . . . 0.1(4) no
    C6 C10 SR1 C7 . . . . 36.6(2) no
    C6 C10 SR1 C8 . . . . 76.1(2) no
    C6 C10 SR1 C9 . . . . 113.0(3) no
    C6 C10 SR1 Cg1 . . . . -124.0(2) no
    C6 C10 SR1 Cg2 . . . . 56.3(2) no
    C6 C10 C9 C8 . . . . 0.2(4) no
    C6 C10 C9 C19 . . . . 179.1(3) no
    C6 C10 C9 Cg2 . . . . 0.1(2) no
    C6 C10 Cg2 C7 . . . . -0.1(4) no
    C6 C10 Cg2 C8 . . . . 179.7(3) no
    C6 C10 Cg2 C9 . . . . -179.9(2) no
    C6 Cg2 SR1 C7 . . . . 71.6(2) no
    C6 Cg2 SR1 C8 . . . . 144.0(2) no
    C6 Cg2 SR1 C9 . . . . -144.3(2) no
    C6 Cg2 SR1 C10 . . . . -72.3(2) no
    C6 Cg2 SR1 Cg1 . . . . -72.6(2) no
    C6 Cg2 C7 C8 . . . . 179.8(2) no
    C6 Cg2 C7 C17 . . . . 105(7) no
    C6 Cg2 C8 C7 . . . . -0.3(4) no
    C6 Cg2 C8 C9 . . . . 179.9(3) no
    C6 Cg2 C8 C18 . . . . 74(5) no
    C6 Cg2 C9 C8 . . . . -179.9(3) no
    C6 Cg2 C9 C10 . . . . -0.1(4) no
    C6 Cg2 C9 C19 . . . .  -11E1(2)
                                   no
    C6 Cg2 C10 C9 . . . . 179.9(2) no
    C6 Cg2 C10 C20 . . . . -82(2) no
    C7 SR1 N1 C21 . . . . -77.8(3) no
    C7 SR1 N1 C25 . . . . 111.9(3) no
    C7 SR1 N2 C26 . . . . -89.6(2) no
    C7 SR1 N2 C30 . . . . 103.2(3) no
    C7 SR1 C1 C11 . . . . 66.5(6) no
    C7 SR1 C1 Cg1 . . . . -113.4(4) no
    C7 SR1 C2 C12 . . . . -62.3(5) no
    C7 SR1 C2 Cg1 . . . . 116.1(4) no
    C7 SR1 C3 C13 . . . . -35.1(4) no
    C7 SR1 C3 Cg1 . . . . 144.80(10)
                                   no
    C7 SR1 C4 C14 . . . . 2.0(3) no
    C7 SR1 C4 Cg1 . . . . -178.70(10)
                                    no
    C7 SR1 C5 C15 . . . . 38.7(4) no
    C7 SR1 C5 Cg1 . . . . -142.0(2) no
    C7 SR1 C6 C10 . . . . -113.4(3) no
    C7 SR1 C6 C16 . . . . 124.0(3) no
    C7 SR1 C6 Cg2 . . . . -56.6(2) no
    C7 SR1 C8 C9 . . . . 113.2(3) no
    C7 SR1 C8 C18 . . . . -122.8(3) no
    C7 SR1 C8 Cg2 . . . . 56.2(2) no
    C7 SR1 C9 C8 . . . . -37.0(2) no
    C7 SR1 C9 C10 . . . . 76.2(2) no
    C7 SR1 C9 C19 . . . . -160.1(3) no
    C7 SR1 C9 Cg2 . . . . 19.60(10)
                                  no
    C7 SR1 C10 C9 . . . . -76.4(2) no
    C7 SR1 C10 C20 . . . . 159.4(3) no
    C7 SR1 C10 Cg2 . . . . -19.70(10)
                                    no
    C7 SR1 Cg2 C8 . . . . -72.4(2) no
    C7 SR1 Cg2 C9 . . . . -144.1(2) no
    C7 SR1 Cg2 C10 . . . . 143.9(2) no
    C7 C6 SR1 C8 . . . . 36.8(2) no
    C7 C6 SR1 C9 . . . . 76.2(2) no
    C7 C6 SR1 C10 . . . . 113.4(3) no
    C7 C6 SR1 Cg1 . . . . -173.40(10)
                                    no
    C7 C6 SR1 Cg2 . . . . 56.6(2) no
    C7 C6 C10 C9 . . . .  0.0(4) no
    C7 C6 C10 C20 . . . . 172.8(3) no
    C7 C6 C10 Cg2 . . . . 0.0(2) no
    C7 C6 Cg2 C8 . . . . 0.3(4) no
    C7 C6 Cg2 C9 . . . . -179.8(3) no
    C7 C6 Cg2 C10 . . . . -179.9(2) no
    C7 C8 SR1 C9 . . . . -113.2(3) no
    C7 C8 SR1 C10 . . . . -76.1(2) no
    C7 C8 SR1 Cg1 . . . . -128.0(2) no
    C7 C8 SR1 Cg2 . . . . -56.2(2) no
    C7 C8 C9 C10 . . . . -0.4(4) no
    C7 C8 C9 C19 . . . . -179.2(3) no
    C7 C8 C9 Cg2 . . . . -0.2(2) no
    C7 C8 Cg2 C9 . . . . 179.8(2) no
    C7 C8 Cg2 C10 . . . . -179.9(3) no
    C7 Cg2 SR1 C8 . . . . 72.4(2) no
    C7 Cg2 SR1 C9 . . . . 144.1(2) no
    C7 Cg2 SR1 C10 . . . . -143.9(2) no
    C7 Cg2 SR1 Cg1 . . . . -144.2(2) no
    C7 Cg2 C6 C10 . . . . 179.9(2) no
    C7 Cg2 C6 C16 . . . . -103(8) no
    C7 Cg2 C8 C9 . . . . -179.8(2) no
    C7 Cg2 C8 C18 . . . . 74(5) no
    C7 Cg2 C9 C8 . . . . 0.4(4) no
    C7 Cg2 C9 C10 . . . . -179.9(3) no
    C7 Cg2 C9 C19 . . . .  7E1(2)
                                 no
    C7 Cg2 C10 C9 . . . . 179.9(3) no
    C7 Cg2 C10 C20 . . . . -82(3) no
    C8 SR1 N1 C21 . . . . -101.1(3) no
    C8 SR1 N1 C25 . . . . 88.6(3) no
    C8 SR1 N2 C26 . . . . -115.9(2) no
    C8 SR1 N2 C30 . . . . 76.8(3) no
    C8 SR1 C1 C11 . . . . -63.8(5) no
    C8 SR1 C1 Cg1 . . . . 116.2(3) no
    C8 SR1 C2 C12 . . . . -30.3(4) no
    C8 SR1 C2 Cg1 . . . . 148.1(2) no
    C8 SR1 C3 C13 . . . . 5.3(4) no
    C8 SR1 C3 Cg1 . . . . -174.80(10)
                                    no
    C8 SR1 C4 C14 . . . . 42.6(4) no
    C8 SR1 C4 Cg1 . . . . -138.2(2) no
    C8 SR1 C5 C15 . . . . 71.1(7) no
    C8 SR1 C5 Cg1 . . . . -109.6(5) no
    C8 SR1 C6 C10 . . . . -76.6(2) no
    C8 SR1 C6 C16 . . . . 160.8(3) no
    C8 SR1 C6 Cg2 . . . . -19.80(10)
                                   no
    C8 SR1 C7 C17 . . . . 122.5(3) no
    C8 SR1 C7 Cg2 . . . . -56.8(2) no
    C8 SR1 C9 C10 . . . . 113.2(3) no
    C8 SR1 C9 C19 . . . . -123.1(3) no
    C8 SR1 C9 Cg2 . . . . 56.6(2) no
    C8 SR1 C10 C9 . . . . -36.9(2) no
    C8 SR1 C10 C20 . . . . -161.1(3) no
    C8 SR1 C10 Cg2 . . . . 19.80(10)
                                   no
    C8 SR1 Cg2 C9 . . . . -71.7(2) no
    C8 SR1 Cg2 C10 . . . . -143.8(2) no
    C8 C7 SR1 C9 . . . . 37.0(2) no
    C8 C7 SR1 C10 . . . . 76.7(2) no
    C8 C7 SR1 Cg1 . . . . 127.2(2) no
    C8 C7 SR1 Cg2 . . . . 56.8(2) no
    C8 C7 C6 C10 . . . . -0.2(4) no
    C8 C7 C6 C16 . . . . 177.1(3) no
    C8 C7 C6 Cg2 . . . . -0.2(2) no
    C8 C7 Cg2 C9 . . . . -0.4(4) no
    C8 C7 Cg2 C10 . . . . 179.9(3) no
    C8 C9 SR1 C10 . . . . -113.2(3) no
    C8 C9 SR1 Cg1 . . . . 172.7(2) no
    C8 C9 SR1 Cg2 . . . . -56.6(2) no
    C8 C9 C10 C20 . . . . -172.4(3) no
    C8 C9 C10 Cg2 . . . . 0.2(2) no
    C8 C9 Cg2 C10 . . . . -179.8(2) no
    C8 Cg2 SR1 C9 . . . . 71.7(2) no
    C8 Cg2 SR1 C10 . . . . 143.8(2) no
    C8 Cg2 SR1 Cg1 . . . . 143.4(2) no
    C8 Cg2 C6 C10 . . . . -179.7(3) no
    C8 Cg2 C6 C16 . . . . -102(7) no
    C8 Cg2 C7 C17 . . . . -74(7) no
    C8 Cg2 C9 C10 . . . . 179.8(2) no
    C8 Cg2 C9 C19 . . . .  7E1(2)
                                 no
    C8 Cg2 C10 C9 . . . . -0.3(4) no
    C8 Cg2 C10 C20 . . . . 97(2) no
    C9 SR1 N1 C21 . . . . -93.7(3) no
    C9 SR1 N1 C25 . . . . 96.0(3) no
    C9 SR1 N2 C26 . . . . -137.6(2) no
    C9 SR1 N2 C30 . . . . 55.2(3) no
    C9 SR1 C1 C11 . . . . -122.9(4) no
    C9 SR1 C1 Cg1 . . . . 57.2(3) no
    C9 SR1 C2 C12 . . . . -54.8(4) no
    C9 SR1 C2 Cg1 . . . . 123.5(2) no
    C9 SR1 C3 C13 . . . . 0.8(3) no
    C9 SR1 C3 Cg1 . . . . -179.2(2) no
    C9 SR1 C4 C14 . . . . 58.8(3) no
    C9 SR1 C4 Cg1 . . . . -121.9(2) no
    C9 SR1 C5 C15 . . . . 126.7(3) no
    C9 SR1 C5 Cg1 . . . . -54.1(3) no
    C9 SR1 C6 C10 . . . . -37.2(2) no
    C9 SR1 C6 C16 . . . . -159.7(3) no
    C9 SR1 C6 Cg2 . . . . 19.70(10)
                                  no
    C9 SR1 C7 C17 . . . . 159.5(3) no
    C9 SR1 C7 Cg2 . . . . -19.80(10)
                                   no
    C9 SR1 C8 C18 . . . . 124.0(3) no
    C9 SR1 C8 Cg2 . . . . -57.1(2) no
    C9 SR1 C10 C20 . . . . -124.2(3) no
    C9 SR1 C10 Cg2 . . . . 56.7(2) no
    C9 SR1 Cg2 C10 . . . . -72.0(2) no
    C9 C8 SR1 C10 . . . . 37.1(2) no
    C9 C8 SR1 Cg1 . . . . -14.8(3) no
    C9 C8 SR1 Cg2 . . . . 57.1(2) no
    C9 C8 C7 C17 . . . . 177.3(3) no
    C9 C8 C7 Cg2 . . . . 0.2(2) no
    C9 C8 Cg2 C10 . . . . 0.4(4) no
    C9 C10 SR1 Cg1 . . . . 123.0(2) no
    C9 C10 SR1 Cg2 . . . . -56.7(2) no
    C9 C10 C6 C16 . . . . -177.3(3) no
    C9 C10 C6 Cg2 . . . . -0.1(2) no
    C9 Cg2 SR1 C10 . . . . 72.0(2) no
    C9 Cg2 SR1 Cg1 . . . . 71.7(2) no
    C9 Cg2 C6 C10 . . . . 0.1(4) no
    C9 Cg2 C6 C16 . . . . 77(8) no
    C9 Cg2 C7 C17 . . . . -74(7) no
    C9 Cg2 C8 C18 . . . . -105(5) no
    C9 Cg2 C10 C20 . . . . 97(2) no
    C10 SR1 N1 C21 . . . . -56.7(3) no
    C10 SR1 N1 C25 . . . . 133.0(2) no
    C10 SR1 N2 C26 . . . . -126.3(2) no
    C10 SR1 N2 C30 . . . . 66.5(3) no
    C10 SR1 C1 C11 . . . . -171.7(3) no
    C10 SR1 C1 Cg1 . . . . 8.3(3) no
    C10 SR1 C2 C12 . . . . -87.8(3) no
    C10 SR1 C2 Cg1 . . . . 90.6(2) no
    C10 SR1 C3 C13 . . . . -27.0(3) no
    C10 SR1 C3 Cg1 . . . . 152.9(2) no
    C10 SR1 C4 C14 . . . . 37.8(3) no
    C10 SR1 C4 Cg1 . . . . -142.9(2) no
    C10 SR1 C5 C15 . . . . 100.8(3) no
    C10 SR1 C5 Cg1 . . . . -80.0(2) no
    C10 SR1 C6 C16 . . . . -122.6(3) no
    C10 SR1 C6 Cg2 . . . . 56.8(2) no
    C10 SR1 C7 C17 . . . . -160.8(3) no
    C10 SR1 C7 Cg2 . . . . 19.90(10)
                                   no
    C10 SR1 C8 C18 . . . . 161.2(3) no
    C10 SR1 C8 Cg2 . . . . -19.90(10)
                                    no
    C10 SR1 C9 C19 . . . . 123.7(3) no
    C10 SR1 C9 Cg2 . . . . -56.6(2) no
    C10 C6 SR1 Cg1 . . . . 73.2(2) no
    C10 C6 SR1 Cg2 . . . . -56.8(2) no
    C10 C6 C7 C17 . . . . -177.1(3) no
    C10 C6 C7 Cg2 . . . .  0.0(2) no
    C10 C9 SR1 Cg1 . . . . -74.1(2) no
    C10 C9 SR1 Cg2 . . . . 56.6(2) no
    C10 C9 C8 C18 . . . . 175.4(3) no
    C10 C9 C8 Cg2 . . . . -0.2(2) no
    C10 Cg2 SR1 Cg1 . . . . -0.3(2) no
    C10 Cg2 C6 C16 . . . . 76(7) no
    C10 Cg2 C7 C17 . . . . 105(7) no
    C10 Cg2 C8 C18 . . . . -105(4) no
    C10 Cg2 C9 C19 . . . .  -11E1(2)
                                    no
    C11 C1 SR1 Cg1 . . . . 179.9(5) no
    C11 C1 SR1 Cg2 . . . . -164.6(3) no
    C11 C1 C2 C12 . . . . 3.5(6) no
    C11 C1 C2 Cg1 . . . . -177.5(4) no
    C11 C1 C5 C15 . . . . 2.3(6) no
    C11 C1 C5 Cg1 . . . . 177.4(4) no
    C12 C2 SR1 Cg1 . . . . -178.4(5) no
    C12 C2 SR1 Cg2 . . . . -69.3(4) no
    C12 C2 C1 Cg1 . . . . -179.1(4) no
    C12 C2 C3 C13 . . . . -5.7(6) no
    C12 C2 C3 Cg1 . . . . 179.1(4) no
    C13 C3 SR1 Cg1 . . . . -179.9(4) no
    C13 C3 SR1 Cg2 . . . . -20.9(3) no
    C13 C3 C2 Cg1 . . . . 175.2(4) no
    C13 C3 C4 C14 . . . . 2.8(6) no
    C13 C3 C4 Cg1 . . . . -175.2(4) no
    C14 C4 SR1 Cg1 . . . . -179.2(4) no
    C14 C4 SR1 Cg2 . . . . 29.9(3) no
    C14 C4 C3 Cg1 . . . . 178.0(4) no
    C14 C4 C5 C15 . . . . -3.0(6) no
    C14 C4 C5 Cg1 . . . . -178.0(4) no
    C15 C5 SR1 Cg1 . . . . -179.2(5) no
    C15 C5 SR1 Cg2 . . . . 81.4(3) no
    C15 C5 C1 Cg1 . . . . -175.1(4) no
    C15 C5 C4 Cg1 . . . . 175.1(4) no
    C16 C6 SR1 Cg1 . . . . -49.4(3) no
    C16 C6 SR1 Cg2 . . . . -179.4(4) no
    C16 C6 C7 C17 . . . . 0.2(5) no
    C16 C6 C7 Cg2 . . . . 177.3(4) no
    C16 C6 C10 C20 . . . . -4.5(5) no
    C16 C6 C10 Cg2 . . . . -177.3(4) no
    C17 C7 SR1 Cg1 . . . . -110.3(2) no
    C17 C7 SR1 Cg2 . . . . 179.3(3) no
    C17 C7 C6 Cg2 . . . . -177.1(4) no
    C17 C7 C8 C18 . . . . 1.5(5) no
    C17 C7 C8 Cg2 . . . . 177.1(4) no
    C18 C8 SR1 Cg1 . . . . 109.3(3) no
    C18 C8 SR1 Cg2 . . . . -178.9(4) no
    C18 C8 C7 Cg2 . . . . -175.7(4) no
    C18 C8 C9 C19 . . . . -3.5(5) no
    C18 C8 C9 Cg2 . . . . 175.6(4) no
    C19 C9 SR1 Cg1 . . . . 49.5(3) no
    C19 C9 SR1 Cg2 . . . . -179.7(3) no
    C19 C9 C8 Cg2 . . . . -179.1(4) no
    C19 C9 C10 C20 . . . . 6.4(5) no
    C19 C9 C10 Cg2 . . . . 179.0(4) no
    C20 C10 SR1 Cg1 . . . . -1.1(3) no
    C20 C10 SR1 Cg2 . . . . 179.1(4) no
    C20 C10 C6 Cg2 . . . . 172.7(4) no
    C20 C10 C9 Cg2 . . . . -172.6(4) no
    C21 N1 SR1 Cg1 . . . . 79.9(3) no
    C21 N1 SR1 Cg2 . . . . -76.4(3) no
    C21 N1 C25 C24 . . . . 0.3(5) no
    C21 N1 C25 C26 . . . . -178.9(3) no
    C21 C22 C23 C24 . . . . 1.2(6) no
    C22 C21 N1 C25 . . . . 0.8(6) no
    C22 C23 C24 C25 . . . . -0.3(6) no
    C23 C24 C25 C26 . . . . 178.6(3) no
    C24 C25 C26 C27 . . . . -2.6(5) no
    C25 N1 SR1 Cg1 . . . . -90.4(2) no
    C25 N1 SR1 Cg2 . . . . 113.3(2) no
    C25 C26 N2 C30 . . . . 179.1(3) no
    C25 C26 C27 C28 . . . . -179.0(3) no
    C26 N2 SR1 Cg1 . . . . 85.1(2) no
    C26 N2 SR1 Cg2 . . . . -111.6(2) no
    C26 N2 C30 C29 . . . . -0.6(5) no
    C26 C27 C28 C29 . . . . 0.5(5) no
    C27 C26 N2 C30 . . . . 0.4(5) no
    C27 C28 C29 C30 . . . . -0.6(5) no
    C30 N2 SR1 Cg1 . . . . -82.1(2) no
    C30 N2 SR1 Cg2 . . . . 81.1(2) no
    Cg1 SR1 C6 Cg2 . . . . 130.00(10)
                                    no
    Cg1 SR1 C7 Cg2 . . . . 70.4(2) no
    Cg1 SR1 C8 Cg2 . . . . -71.8(2) no
    Cg1 SR1 C9 Cg2 . . . . -130.80(10)
                                     no
    Cg1 SR1 C10 Cg2 . . . . 179.80(10)
                                     no
    Cg1 C1 SR1 Cg2 . . . . 15.5(5) no
    Cg1 C2 SR1 Cg2 . . . . 109.0(2) no
    Cg1 C3 SR1 Cg2 . . . . 159.10(10)
                                    no
    Cg1 C4 SR1 Cg2 . . . . -150.90(10)
                                     no
    Cg1 C5 SR1 Cg2 . . . . -99.4(2) no
