# Supplementary material for: (2,2-Bipyrid­yl)bis­(η5-penta­methyl­cyclo­penta­dien­yl)strontium(II)
Source: Acta Crystallogr Sect E Struct Rep Online. 2008 Aug 6;64(Pt 9):m1134. doi: 10.1107/S1600536808024677 (PMC2960620; doi:10.1107/S1600536808024677)
Supplement: Supplementary file 2 [file e-64-m1134-Isup2.hkl]

data_I
loop_
_refln_index_h
_refln_index_k
_refln_index_l
_refln_F_meas
_refln_F_sigma
_refln_F_calc
_refln_observed_status
   1    0    2     278.39       6.02     270.08 o
   2    0    0      98.20       2.13      93.43 o
   0    2    1      62.75       1.41      57.97 o
   1    1    2     346.71       5.64     343.24 o
   2    1    0     372.20       6.47     370.60 o
   1    2    1     130.34       2.20     125.24 o
   2    1    1      13.83       0.60      13.46 o
   0    2    2     119.52       2.10     115.52 o
   2    0    2     219.20       3.69     209.81 o
   1    2    2     208.57       3.40     200.34 o
   1    1    3      32.16       0.61      31.77 o
   2    1    2      36.91       0.64      37.60 o
   2    2    0     106.99       1.81     103.55 o
   2    2    1     113.28       1.85     107.86 o
   0    2    3      67.52       1.22      67.68 o
   0    0    4      99.85       1.89      97.78 o
   1    3    1      65.92       1.11      64.35 o
   1    2    3      55.18       0.92      55.29 o
   2    2    2     144.06       2.29     137.04 o
   2    1    3      99.77       1.61      98.63 o
   1    0    4      80.82       1.39      76.16 o
   3    1    1      73.30       1.21      72.20 o
   1    1    4      87.45       1.41      85.10 o
   1    3    2      46.87       0.82      45.79 o
   3    0    2      80.04       1.34      75.99 o
   2    3    0      69.48       1.25      66.03 o
   3    1    2      30.09       0.59      29.90 o
   2    3    1      35.94       0.65      36.08 o
   2    2    3     260.44       4.11     246.06 o
   0    2    4     118.88       2.10     117.58 o
   3    2    1      19.77       0.61      22.33 o
   2    0    4     280.98       4.57     264.99 o
   1    2    4      95.73       1.57      90.90 o
   0    4    0      24.73       1.30      28.15 o
   1    3    3      95.01       1.56      93.09 o
   2    1    4      31.03       0.60      29.54 o
   2    3    2     195.42       3.12     187.31 o
   0    4    1     206.47       3.48     199.94 o
   3    2    2     109.38       1.75     107.28 o
   3    1    3      17.10       0.59      15.06 o
   1    4    1       9.99       1.07       9.83 o
   4    0    0     213.54       4.57     205.31 o
   0    4    2      10.40       1.29       8.93 o
   1    1    5      58.36       0.97      57.70 o
   2    2    4      86.23       1.38      84.35 o
   4    1    0      45.69       1.02      44.28 o
   2    3    3      16.98       0.63      17.11 o
   1    4    2      81.26       1.31      78.50 o
   3    3    1      52.07       0.87      51.87 o
   4    1    1      82.52       1.42      80.16 o
   3    2    3      68.77       1.10      70.17 o
   0    2    5     157.89       2.77     154.15 o
   2    4    0      19.45       0.95      22.50 o
   1    3    4       9.48       1.34       6.27 o
   3    0    4     335.14       5.53     318.93 o
   4    0    2      55.64       1.05      51.11 o
   2    4    1      28.68       0.62      26.14 o
   1    2    5      72.82       1.20      74.21 o
   0    4    3      18.52       0.84      15.43 o
   3    1    4     103.03       1.64     102.68 o
   3    3    2     275.28       4.39     264.50 o
   4    1    2      36.68       0.72      33.96 o
   2    1    5      16.77       0.68      16.06 o
   4    2    0     147.61       2.58     142.94 o
   1    4    3      17.70       0.65      19.60 o
   4    2    1      75.19       1.23      78.31 o
   2    4    2      83.46       1.33      81.00 o
   0    0    6      66.30       1.35      67.75 o
   2    3    4     266.56       4.20     255.37 o
   3    2    4      99.24       1.58      98.06 o
   1    0    6     135.86       2.31     134.72 o
   4    2    2      82.27       1.34      84.71 o
   2    2    5      56.29       0.93      54.97 o
   3    3    3      94.25       1.51      90.86 o
   4    1    3      77.46       1.24      76.68 o
   1    1    6     195.43       3.12     189.21 o
   2    4    3      74.98       1.22      69.38 o
   0    4    4     151.19       2.56     146.33 o
   1    3    5      78.95       1.30      82.51 o
   1    5    1     186.18       3.00     177.44 o
   3    4    1     100.53       1.60     102.21 o
   4    3    0      56.71       1.07      58.27 o
   1    4    4      22.93       0.62      21.47 o
   0    2    6      42.75       0.97      46.40 o
   3    1    5      24.41       0.57      21.65 o
   4    3    1      17.94       0.72      17.73 o
   4    2    3      27.40       0.62      26.34 o
   2    0    6      65.92       1.13      69.46 o
   1    5    2     143.14       2.29     141.41 o
   1    2    6     122.44       1.95     121.23 o
   3    4    2      67.97       1.12      68.61 o
   4    0    4     245.14       4.05     238.08 o
   2    1    6      72.69       1.17      72.06 o
   2    5    0      59.01       1.12      60.20 o
   3    3    4      70.96       1.14      70.15 o
   4    1    4     219.65       3.47     210.07 o
   4    3    2      93.48       1.51      90.51 o
   2    3    5      35.45       0.66      33.30 o
   2    5    1     144.91       2.34     141.70 o
   5    1    1      20.47       0.85      18.54 o
   3    2    5      90.55       1.46      89.42 o
   2    4    4      15.99       0.70      17.41 o
   5    0    2     175.85       3.26     177.16 o
   1    5    3     119.65       1.93     120.24 o
   2    5    2       0.00       2.37       3.87 <
   3    4    3      45.33       0.79      44.39 o
   2    2    6      14.57       0.90      15.72 o
   0    4    5     190.18       3.22     186.13 o
   5    1    2     188.70       3.12     184.98 o
   4    2    4     361.66       5.73     349.38 o
   4    3    3      86.40       1.38      80.20 o
   5    2    1       2.90       2.65       3.86 <
   1    4    5     165.08       2.66     159.81 o
   1    3    6     193.55       3.16     188.15 o
   3    0    6     224.63       3.66     215.19 o
   4    4    0     171.21       2.89     166.92 o
   1    1    7       4.59       2.65       2.98 <
   4    4    1     150.43       2.41     148.93 o
   3    1    6     132.58       2.09     131.06 o
   2    5    3     170.63       2.71     163.71 o
   5    2    2      57.32       0.98      56.19 o
   0    6    0     132.04       2.87     124.57 o
   5    1    3      52.34       0.89      52.45 o
   3    3    5     261.95       4.15     249.41 o
   3    5    1     192.67       3.08     186.55 o
   4    1    5       5.03       2.24       4.59 <
   0    2    7      30.64       0.87      30.28 o
   0    6    1      97.97       1.68     102.03 o
   1    5    4      59.65       0.98      59.87 o
   3    4    4       7.31       1.45       5.52 <
   4    4    2      33.01       0.67      32.61 o
   2    4    5      32.08       0.65      31.07 o
   2    3    6      39.36       0.72      39.33 o
   1    2    7      35.69       0.69      36.30 o
   1    6    1     107.87       1.75     105.67 o
   3    5    2     140.76       2.25     140.82 o
   4    3    4      14.08       0.83      15.16 o
   2    1    7      50.69       0.85      52.89 o
   3    2    6     267.78       4.25     254.50 o
   0    6    2       0.00       2.90       1.09 <
   5    3    1     165.51       2.67     161.72 o
   5    2    3      44.68       0.80      48.71 o
   4    2    5     114.06       1.81     112.38 o
   5    0    4      12.21       1.34      11.58 o
   1    6    2      38.62       0.71      38.10 o
   0    4    6       0.00       2.96       6.65 <
   2    5    4     156.25       2.48     152.54 o
   4    4    3     102.76       1.67     101.95 o
   2    6    0      36.25       0.81      39.54 o
   5    1    4       4.59       2.45       0.87 <
   5    3    2     178.47       2.91     174.18 o
   1    4    6      14.47       1.09      15.76 o
   2    2    7      40.87       0.74      40.45 o
   2    6    1       9.03       1.49       5.65 o
   3    5    3     132.50       2.12     129.27 o
   6    0    0      33.26       1.52      34.10 o
   0    6    3     170.32       2.88     168.13 o
   4    0    6      28.01       0.84      29.12 o
   0    0    8     171.15       3.69     167.86 o
   1    3    7     106.28       1.75     103.59 o
   1    5    5      48.49       0.84      51.66 o
   6    1    0     175.76       3.79     173.06 o
   3    4    5      55.39       0.91      59.62 o
   1    6    3      67.77       1.11      66.95 o
   2    6    2      29.59       0.67      28.18 o
   3    3    6     186.07       2.96     181.69 o
   6    1    1      54.72       1.03      57.80 o
   4    1    6     117.82       1.86     112.75 o
   4    5    0      42.80       0.87      39.66 o
   5    2    4      50.48       0.85      48.87 o
   1    0    8       4.89       3.30       8.77 <
   5    3    3       9.70       1.31       8.35 o
   3    1    7      60.16       0.98      59.05 o
   4    3    5      43.22       0.77      40.89 o
   4    5    1      28.06       0.64      30.16 o
   6    0    2       0.00       3.56       5.56 <
   2    4    6      41.87       0.76      39.50 o
   1    1    8      25.09       0.77      25.71 o
   4    4    4     177.02       2.81     174.73 o
   6    1    2      29.33       0.88      28.81 o
   5    4    1      20.29       0.79      24.34 o
   6    2    0      17.86       1.33      18.17 o
   3    5    4      74.22       1.20      70.61 o
   2    3    7     135.61       2.16     134.77 o
   4    5    2      35.94       0.70      35.37 o
   2    5    5     188.23       2.99     183.48 o
   6    2    1      12.32       1.44      10.38 o
   4    2    6      85.31       1.37      79.02 o
   0    2    8     217.58       3.80     215.11 o
   2    6    3      73.12       1.20      72.34 o
   0    6    4      86.86       1.50      87.09 o
   5    1    5      77.26       1.25      77.24 o
   3    2    7      25.48       0.69      30.22 o
   3    6    1     121.53       1.97     116.44 o
   2    0    8      24.70       0.88      24.04 o
   5    4    2      73.07       1.20      75.49 o
   1    2    8      89.87       1.46      92.25 o
   1    6    4      21.14       0.71      23.00 o
   2    1    8     217.28       3.43     211.14 o
   6    2    2      10.60       1.86      14.90 <
   0    4    7      91.89       1.67      90.83 o
   5    3    4      41.28       0.74      38.71 o
   6    1    3      38.89       0.76      41.00 o
   3    6    2     129.79       2.08     125.39 o
   4    5    3      14.81       0.93      13.30 o
   5    2    5     142.46       2.28     138.65 o
   1    4    7      93.45       1.58      93.16 o
   1    5    6     110.42       1.80     107.92 o
   3    4    6      74.86       1.22      73.74 o
   1    7    1     194.96       3.12     192.53 o
   6    3    0     209.80       3.66     205.75 o
   5    4    3      51.43       0.87      55.46 o
   4    4    5     102.64       1.63     102.58 o
   2    2    8       0.00       2.58       5.78 <
   2    6    4       8.21       1.37      10.54 <
   6    3    1     103.31       1.70      98.16 o
   4    3    6      64.01       1.06      61.61 o
   6    2    3       0.00       2.72       5.92 <
   3    3    7      61.98       1.03      60.93 o
   3    5    5      85.63       1.37      85.40 o
   4    1    7      21.73       0.70      24.86 o
   3    6    3     115.71       1.85     114.21 o
   6    0    4       6.71       3.04       7.73 <
   0    6    5     180.05       3.05     176.02 o
   1    3    8      14.67       1.03      12.11 o
   1    7    2       5.43       2.59       7.00 <
   5    0    6     125.49       2.09     129.41 o
   3    0    8     107.34       1.77     109.29 o
   2    4    7      18.56       0.91      20.34 o
   6    1    4     217.45       3.45     215.46 o
   6    3    2       9.18       1.61      11.65 <
   2    5    6      28.75       0.69      30.80 o
   2    7    0       6.60       2.77       9.56 <
   1    6    5      25.21       0.67      24.60 o
   5    1    6     156.84       2.48     161.49 o
   3    1    8      35.67       0.69      35.48 o
   4    5    4      22.02       0.75      21.73 o
   2    7    1     122.64       1.97     124.01 o
   4    6    0       8.79       2.40       9.38 <
   5    3    5     122.73       1.97     117.41 o
   5    5    1     161.45       2.58     155.35 o
   4    2    7     142.68       2.26     138.69 o
   4    6    1      80.12       1.31      84.10 o
   5    4    4      10.87       1.18       8.58 o
   1    1    9       5.69       2.97       4.70 <
   1    7    3     146.29       2.33     141.05 o
   2    3    8     200.96       3.19     197.21 o
   2    7    2       9.41       1.50       6.40 o
   6    2    4      82.06       1.34      82.46 o
   5    5    2     140.08       2.25     137.26 o
   6    3    3      51.11       0.91      49.45 o
   5    2    6      97.94       1.59      94.92 o
   3    2    8      43.66       0.80      50.94 o
   3    6    4      64.62       1.09      59.39 o
   4    6    2      24.18       0.71      22.68 o
   2    6    5      29.59       0.69      28.69 o
   6    4    0      44.19       1.01      48.02 o
   0    2    9     126.99       2.17     119.40 o
   6    4    1      52.07       0.94      52.56 o
   4    4    6      12.15       1.17      10.64 o
   0    4    8     186.00       3.27     181.90 o
   7    1    1       0.00       3.25       2.44 <
   1    5    7      43.76       0.84      46.28 o
   1    2    9      24.21       0.84      26.32 o
   3    4    7      64.69       1.07      64.30 o
   3    5    6      47.62       0.82      47.01 o
   6    1    5      81.11       1.31      80.81 o
   2    1    9      28.53       0.75      28.66 o
   2    7    3     143.01       2.29     140.58 o
   7    0    2     140.98       2.64     141.17 o
   1    4    8      39.27       0.86      35.04 o
   0    6    6      93.54       1.62      86.65 o
   5    5    3     115.35       1.86     118.10 o
   3    7    1      82.49       1.36      82.25 o
   4    3    7      55.14       0.93      51.60 o
   4    5    5      38.58       0.74      44.38 o
   6    4    2      54.63       0.93      51.19 o
   4    6    3     142.44       2.28     140.26 o
   7    1    2     123.34       2.10     120.07 o
   1    7    4      17.18       0.86      15.38 o
   1    6    6      45.90       0.83      43.43 o
   4    0    8     133.17       2.18     135.30 o
   6    3    4     128.68       2.07     129.85 o
   7    2    1     109.10       1.83     106.39 o
   5    4    5      10.54       1.34      11.01 o
   5    3    6     203.52       3.25     196.64 o
   3    3    8      14.71       1.07      16.56 o
   3    7    2      63.03       1.05      63.80 o
   4    1    8      11.43       1.18      12.67 o
   2    5    7     151.63       2.41     150.82 o
   6    2    5      14.52       1.04      12.02 o
   2    2    9      44.19       0.80      44.07 o
   5    1    7      75.70       1.22      74.15 o
   3    6    5      88.75       1.43      92.82 o
   2    4    8      35.29       0.77      37.21 o
   7    2    2     103.94       1.75     102.39 o
   6    4    3      82.99       1.34      82.92 o
   0    8    0      16.04       1.55       9.34 o
   7    1    3      10.60       1.86       6.26 <
   1    3    9      41.24       0.78      40.44 o
   2    7    4     130.13       2.07     122.75 o
   2    6    6      20.60       0.75      17.94 o
   0    8    1     170.32       2.89     168.23 o
   5    5    4      25.43       0.72      25.40 o
   4    2    8     196.01       3.11     194.29 o
   4    6    4      81.66       1.33      79.94 o
   3    1    9       0.00       2.58       2.14 <
   3    7    3      87.34       1.41      88.79 o
   5    2    7     158.80       2.51     151.39 o
   5    6    1      73.62       1.23      75.12 o
   1    8    1      56.04       0.96      59.05 o
   6    0    6      93.38       1.58      88.95 o
   0    0   10      26.54       1.61      25.98 o
   0    8    2      20.12       1.12      23.89 o
   7    3    1      46.78       0.90      47.08 o
   1    7    5     139.06       2.28     140.55 o
   6    1    6      51.53       0.89      51.28 o
   6    5    0     113.49       2.02     107.91 o
   7    2    3      61.97       1.06      57.65 o
   4    4    7     125.25       2.00     126.86 o
   6    3    5      89.90       1.44      88.19 o
   6    5    1     105.11       1.73     104.27 o
   2    3    9     114.97       1.84     113.50 o
   4    5    6      89.74       1.44      87.30 o
   4    7    0      93.33       1.62      86.84 o
   7    0    4      35.67       0.92      35.38 o
   1    0   10     126.90       2.18     130.03 o
   5    6    2      23.59       0.74      21.45 o
   1    8    2      24.01       0.76      26.17 o
   3    5    7     121.19       1.95     111.78 o
   4    7    1      16.60       1.01      14.76 o
   3    2    9      18.56       0.95      17.07 o
   6    4    4      89.65       1.44      86.29 o
   0    6    7      86.73       1.52      84.74 o
   2    8    0      42.32       0.91      36.14 o
   7    1    4       6.81       2.27       4.03 <
   7    3    2     118.38       1.98     119.14 o
   1    1   10     135.88       2.20     131.69 o
   1    5    8      34.10       0.87      32.67 o
   5    4    6     111.71       1.78     109.34 o
   3    4    8      36.98       0.76      34.06 o
   2    8    1      17.55       0.88      16.95 o
   6    5    2      24.27       0.78      23.85 o
   1    6    7      72.35       1.20      72.75 o
   6    2    6      11.92       1.31      14.88 o
   0    4    9     135.22       2.40     137.19 o
   0    8    3     129.54       2.21     132.82 o
   3    7    4      45.83       0.82      44.40 o
   4    3    8      48.29       0.86      48.83 o
   4    7    2      26.96       0.72      25.50 o
   2    7    5     131.89       2.09     130.02 o
   3    6    6      24.47       0.71      28.26 o
   0    2   10      21.57       1.34      24.50 o
   5    3    7       7.68       1.92      10.62 <
   5    5    5      82.64       1.33      80.22 o
   5    6    3      37.59       0.74      41.10 o
   1    4    9      32.62       0.90      31.55 o
   1    8    3     124.97       1.99     120.28 o
   2    0   10      74.10       1.29      72.31 o
   4    6    5     193.57       3.12     192.01 o
   2    8    2       8.95       1.73      11.05 <
   7    2    4      58.08       0.99      55.57 o
   5    0    8      23.56       0.99      27.52 o
   1    2   10      97.76       1.59      98.25 o
   7    3    3       7.50       2.25       9.15 <
   2    1   10      85.09       1.37      78.87 o
   2    5    8     108.11       1.77     108.62 o
   5    1    8      36.98       0.72      33.40 o
   6    5    3      93.16       1.52      93.82 o
   2    6    7       4.44       2.72       5.96 <
   3    3    9      22.93       0.84      23.55 o
   4    1    9      45.10       0.81      44.38 o
   4    7    3      34.73       0.74      35.40 o
   7    4    1     100.74       1.70     102.01 o
   1    7    6       4.11       2.78       8.51 <
   8    0    0     173.91       3.77     175.02 o
   6    4    5      10.87       1.37      10.25 o
   2    4    9      77.71       1.29      72.68 o
   2    8    3     116.88       1.88     109.50 o
   0    8    4      16.47       1.35      15.78 o
   7    1    5      76.46       1.25      73.47 o
   6    3    6      16.43       1.01      16.00 o
   3    8    1     132.48       2.14     123.37 o
   2    2   10      12.43       1.31      15.68 o
   8    1    0     105.89       2.05     103.65 o
   6    1    7      51.41       0.90      53.74 o
   7    4    2     183.96       3.11     184.16 o
   5    2    8       8.30       1.87       6.27 <
   5    6    4      57.73       0.98      51.36 o
   1    8    4      19.48       0.85      17.94 o
   3    7    5      51.86       0.89      52.25 o
   8    1    1      26.59       1.06      30.42 o
   4    5    7      21.28       0.82      22.89 o
   4    2    9      69.95       1.15      72.10 o
   7    3    4      37.96       0.77      37.95 o
   1    3   10     130.06       2.09     131.10 o
   3    0   10     198.61       3.29     192.44 o
   3    8    2      10.34       1.50      18.43 o
   8    0    2      84.91       1.68      87.19 o
   4    4    8     148.18       2.36     143.58 o
   6    5    4      82.98       1.34      82.21 o
   2    7    6       4.89       2.72       0.43 <
   7    2    5      88.40       1.44      84.14 o
   5    4    7      86.97       1.40      84.15 o
   6    6    0     105.30       1.89      98.32 o
   3    1   10     121.16       1.91     116.81 o
   5    5    6      17.26       0.85      16.41 o
   3    5    8       5.93       2.97       0.40 <
   8    1    2      13.62       1.82      10.26 o
   4    7    4       0.00       2.78       0.65 <
   8    2    0     169.85       3.17     167.94 o
   6    2    7      13.10       1.30      13.68 o
   6    6    1      29.62       0.74      33.71 o
   4    6    6      40.87       0.77      39.58 o
   0    6    8      55.22       1.07      56.72 o
   5    7    1      63.44       1.07      66.21 o
   7    4    3     112.23       1.81     107.76 o
   3    6    7      91.01       1.47      89.90 o
   8    2    1      30.99       0.98      29.73 o
   2    8    4      19.87       0.87      18.43 o
   1    6    8      60.09       1.05      58.40 o
   1    5    9      83.72       1.42      84.56 o
   2    3   10       6.71       2.52       4.81 <
   3    4    9     110.48       1.77     107.90 o
   3    8    3      53.04       0.91      55.28 o
   6    6    2       9.63       2.05       8.15 <
   0    8    5     175.20       2.97     169.15 o
   5    3    8      62.02       1.03      59.83 o
   5    7    2      43.77       0.81      46.28 o
   7    0    6      90.20       1.58     100.35 o
   3    2   10     149.14       2.37     146.26 o
   8    2    2       6.60       3.30       8.62 <
   8    1    3      75.21       1.36      73.86 o
   4    3    9      44.01       0.83      38.87 o
   5    6    5      39.18       0.78      40.79 o
   1    8    5      64.67       1.08      62.28 o
   6    4    6       0.00       2.72       4.21 <
   7    1    6      91.52       1.48      92.03 o
   0    4   10       1.68       4.02       2.90 <
   4    8    0      36.62       1.02      32.67 o
   7    3    5      55.82       0.96      53.51 o
   7    5    1      97.62       1.65      93.68 o
   1    1   11      13.10       1.57      14.04 o
   1    7    7      51.31       0.91      51.05 o
   1    9    1      83.04       1.35      83.15 o
   2    6    8       0.00       2.96       0.88 <
   4    8    1     138.23       2.24     137.44 o
   3    7    6      25.15       0.75      25.47 o
   8    3    0      19.37       1.55      20.67 o
   6    3    7     110.49       1.76     108.60 o
   6    5    5      88.01       1.41      93.66 o
   2    5    9      45.64       0.86      49.27 o
   7    4    4      21.11       0.86      20.59 o
   1    4   10      85.33       1.45      83.87 o
   6    6    3      36.27       0.75      34.74 o
   5    1    9      12.99       1.15       9.50 o
   5    7    3      80.64       1.31      83.73 o
   8    3    1      30.04       0.93      27.35 o
   4    7    5       6.81       2.38       5.80 <
   8    2    3      76.23       1.32      78.16 o
   6    0    8      53.52       1.01      51.86 o
   0    2   11      57.43       1.15      57.15 o
   7    5    2      42.55       0.80      42.73 o
   1    9    2      43.38       0.80      43.35 o
   7    2    6     141.71       2.26     138.55 o
   3    8    4      12.66       1.24       9.10 o
   8    0    4     214.41       3.75     209.09 o
   4    0   10     100.67       1.67      94.65 o
   4    8    2      66.16       1.11      63.35 o
   2    8    5       0.00       2.65       3.53 <
   6    1    8      41.19       0.80      48.36 o
   2    9    0      11.86       1.91      10.28 o
   1    2   11      67.11       1.14      65.27 o
   3    3   10     118.33       1.90     117.94 o
   8    1    4      16.98       1.19      17.05 o
   8    3    2       7.59       2.87       4.25 <
   4    1   10      27.63       0.72      29.66 o
   2    1   11      27.17       0.76      30.28 o
   4    5    8      40.85       0.79      40.29 o
   2    7    7     160.28       2.54     158.83 o
   2    9    1     165.81       2.65     160.98 o
   5    5    7     106.67       1.71     103.22 o
   5    2    9      59.06       0.99      61.51 o
   2    4   10      31.44       0.82      29.02 o
   4    6    7      53.96       0.92      55.41 o
   5    4    8      13.47       1.22      14.34 o
   0    8    6       0.00       3.70       4.56 <
   7    5    3      54.53       0.97      59.16 o
   1    9    3     110.99       1.78     109.45 o
   2    9    2      16.04       0.99      16.73 o
   6    2    8      26.62       0.79      28.51 o
   6    6    4       9.70       1.60       9.97 o
   4    4    9     119.47       1.91     119.59 o
   4    8    3     106.96       1.72     109.53 o
   5    7    4       8.30       1.95       5.67 <
   5    6    6      46.77       0.84      46.27 o
   3    6    8      28.60       0.75      26.43 o
   1    8    6      22.05       1.01      19.50 o
   8    2    4     166.39       2.66     165.24 o
   4    2   10       7.59       2.32       6.79 <
   2    2   11      22.56       0.85      20.10 o
   3    5    9      57.50       1.00      59.83 o
   8    3    3       6.81       2.89       4.90 <
   7    4    5      51.41       0.91      52.88 o
   0    6    9      38.16       1.13      44.94 o
   7    3    6      31.35       0.77      35.01 o
   8    4    0     158.20       2.78     157.70 o
   6    4    7      14.52       1.13      13.43 o
   7    1    7      16.13       1.07      12.93 o
   1    3   11     106.23       1.71     100.15 o
   6    5    6      99.42       1.60      98.76 o
   6    7    0      29.11       1.02      30.85 o
   1    6    9      94.42       1.58      91.37 o
   3    8    5      88.39       1.44      86.10 o
   8    4    1     117.49       1.94     115.42 o
   6    7    1      83.84       1.40      83.96 o
   4    7    6      44.17       0.82      43.56 o
   2    9    3     112.03       1.81     113.11 o
   5    3    9      61.27       1.03      64.58 o
   3    1   11      37.08       0.78      37.14 o
   3    7    7     101.65       1.62      99.40 o
   3    9    1      63.64       1.09      64.00 o
   8    1    5      40.64       0.81      42.37 o
   2    8    6      26.14       0.76      23.77 o
   7    5    4       8.55       1.81       5.95 <
   1    5   10      58.50       1.08      60.25 o
   1    7    8      59.29       1.02      54.25 o
   1    9    4      87.66       1.42      80.04 o
   3    4   10      82.78       1.35      87.17 o
   8    4    2      18.93       1.11      17.82 o
   4    8    4       1.68       2.90       6.36 <
   6    3    8     130.58       2.09     128.50 o
   6    7    2       0.00       2.78       7.24 <
   7    2    7      26.00       0.80      28.53 o
   7    6    1      76.61       1.30      77.36 o
   5    8    1      93.81       1.52      92.90 o
   3    9    2      33.07       0.76      35.93 o
   8    3    4      53.33       0.96      51.64 o
   4    3   10      20.98       0.93      20.28 o
   2    3   11      50.69       0.91      52.84 o
   6    6    5      68.63       1.14      67.42 o
   2    6    9      15.86       1.31      19.38 o
   5    7    5     122.29       1.97     122.81 o
   3    2   11      69.45       1.15      70.22 o
   8    2    5      70.94       1.18      70.52 o
   5    0   10      30.85       0.92      28.63 o
   7    6    2      42.93       0.84      44.10 o
   5    8    2       0.00       2.78      10.11 <
   0    0   12     172.14       3.24     172.57 o
   9    1    1      34.59       1.00      35.52 o
   2    5   10       5.43       3.08       6.27 <
   2    7    8      12.32       1.49       9.58 o
   2    9    4     102.70       1.66     100.28 o
   8    4    3      61.39       1.06      67.14 o
   0    4   11      79.41       1.52      80.74 o
   0    8    7     219.34       3.71     216.44 o
   5    1   10     110.79       1.76     110.24 o
   5    5    8      52.45       0.92      54.95 o
   6    1    9      28.68       0.77      31.58 o
   6    7    3     160.27       2.57     156.80 o
   9    0    2      70.11       1.54      66.59 o
   7    4    6     105.90       1.70     106.12 o
   1    0   12      33.22       1.11      34.71 o
   4    6    8      69.73       1.15      72.93 o
   3    9    3     108.48       1.74     107.91 o
   4    5    9      37.47       0.78      39.41 o
   5    6    7      15.91       1.04      13.16 o
   1    4   11      56.75       1.03      57.80 o
   1    8    7      56.67       0.98      59.67 o
   9    1    2     135.40       2.31     134.98 o
   1    1   12       5.17       3.25       3.25 <
   3    8    6       9.41       1.80       5.24 <
   8    0    6      31.61       1.03      30.47 o
   7    3    7      68.27       1.12      65.76 o
   7    5    5      20.02       0.96      20.61 o
   1    9    5      78.56       1.28      74.84 o
   9    2    1      29.21       1.10      27.62 o
   7    6    3      83.41       1.37      84.51 o
   5    4    9      69.50       1.15      69.13 o
   5    8    3      29.74       0.78      33.21 o
   4    8    5      84.60       1.39      87.32 o
   8    1    6      10.47       1.62       8.69 o
   8    5    0      18.60       1.65      18.32 o
   6    5    7      55.03       0.94      56.66 o
   4    9    0      92.28       1.68      85.97 o
   7    0    8      13.31       1.75      10.02 o
   5    2   10      60.96       1.03      59.17 o
   6    2    9      38.38       0.78      39.85 o
   0    2   12     127.58       2.19     123.94 o
   0   10    0      13.04       2.16       9.98 o
   3    3   11       4.74       3.02       7.13 <
   8    3    5     114.53       1.85     114.66 o
   8    5    1      15.04       1.42      18.32 o
   4    1   11       1.68       2.72       1.97 <
   4    7    7      27.73       0.76      26.08 o
   4    9    1      18.02       1.05      21.72 o
   3    6    9      86.84       1.44      87.26 o
   6    4    8      34.12       0.76      35.49 o
   2    0   12       5.17       3.56      10.44 <
   0   10    1      87.06       1.49      85.43 o
   7    1    8       7.68       2.29       1.04 <
   9    2    2      60.80       1.17      61.03 o
   1    2   12      22.18       1.04      20.63 o
   8    4    4     106.47       1.74     107.18 o
   4    4   10      25.46       0.84      25.15 o
   2    4   11      12.60       1.74       3.57 o
   2    8    7      19.41       0.92      20.30 o
   9    1    3      12.49       2.15      14.03 <
   2    1   12     187.60       2.97     186.20 o
   6    7    4       9.41       1.72       9.70 <
   1   10    1      84.43       1.37      86.07 o
   6    6    6      24.09       0.79      22.79 o
   3    5   10      83.79       1.38      85.85 o
   5    7    6      26.88       0.81      27.47 o
   3    7    8      42.27       0.82      42.59 o
   3    9    4      26.91       0.77      27.87 o
   8    5    2      16.13       1.33      15.19 o
   4    9    2      10.06       1.68       4.41 o
   2    9    5     104.44       1.67     103.70 o
   8    2    6      33.62       0.77      33.70 o
   0    6   10       8.21       4.11       7.19 <
   0   10    2      45.63       0.95      48.23 o
   4    2   11      74.51       1.23      75.92 o
   7    2    8      44.20       0.85      43.89 o
   7    6    4      33.24       0.81      31.40 o
   5    8    4      35.51       0.78      34.19 o
   1    6   10      61.55       1.12      61.57 o
   1   10    2      20.54       0.91      19.93 o
   9    3    1      57.65       1.09      56.69 o
   1    7    9     139.60       2.30     135.79 o
   9    2    3      25.23       1.18      22.69 o
   2    2   12      55.10       0.96      52.88 o
   2   10    0      57.91       1.11      56.11 o
   5    3   10     116.09       1.85     113.72 o
   6    3    9      68.82       1.14      68.33 o
   9    0    4      28.68       1.23      31.34 o
   2   10    1      30.73       0.75      31.72 o
   8    5    3      33.87       0.77      27.51 o
   4    9    3      64.29       1.07      64.49 o
   7    4    7      25.07       0.85      24.10 o
   6    8    0      16.68       1.87      15.76 o
   0   10    3     140.58       2.40     139.96 o
   9    1    4       7.11       3.26      10.45 <
   9    3    2     106.60       1.80     104.18 o
   7    5    6      65.37       1.09      65.80 o
   1    3   12      25.57       0.86      27.07 o
   1    9    6       7.59       2.50       4.37 <
   3    0   12      58.13       1.10      56.99 o
   6    8    1      35.01       0.81      34.35 o
   4    8    6      13.41       1.33      13.21 o
   0    8    8      22.77       1.22      21.91 o
   7    7    1     100.87       1.68     101.22 o
   1    5   11      78.03       1.35      78.04 o
   3    4   11      97.75       1.60      96.55 o
   3    8    7      88.33       1.43      91.64 o
   1   10    3     109.24       1.75     108.71 o
   8    4    5      63.25       1.08      65.99 o
   2    6   10      14.67       1.50      14.68 o
   2   10    2      11.12       1.46       9.60 o
   3    1   12      33.81       0.79      32.21 o
   8    3    6       5.81       3.02       4.04 <
   6    7    5      79.01       1.29      78.15 o
   2    7    9      92.49       1.51      92.36 o
   5    6    8      38.36       0.80      38.77 o
   1    8    8      38.03       0.81      38.53 o
   5    5    9      19.52       0.98      22.21 o
   3    9    5      47.08       0.86      45.34 o
   8    1    7       5.81       2.97       2.88 <
   4    3   11      17.74       1.14      17.64 o
   6    0   10      54.56       1.06      57.26 o
   4    6    9     140.48       2.26     138.92 o
   6    8    2      12.55       1.47      11.90 o
   7    3    8       3.93       2.96       2.30 <
   7    7    2      10.87       1.82       8.51 <
   9    2    4       8.13       2.68       9.37 <
   9    3    3      86.53       1.49      87.31 o
   6    1   10      18.48       0.99      18.44 o
   6    5    8     163.09       2.60     158.20 o
   2    3   12     108.36       1.75     111.27 o
   2    9    6      26.48       0.84      27.09 o
   7    6    5     149.12       2.39     146.14 o
   5    8    5      62.70       1.07      61.23 o
   8    5    4      21.96       1.05      22.52 o
   4    5   10      29.52       0.86      28.72 o
   2    5   11     127.36       2.08     126.68 o
   4    7    8      13.47       1.32      12.16 o
   4    9    4       4.89       2.91       1.88 <
   3    2   12      37.47       0.80      35.88 o
   8    6    0      59.69       1.23      62.80 o
   6    6    7      16.98       1.07      14.68 o
   2   10    3      17.82       1.06      16.13 o
   0   10    4     123.61       2.12     120.42 o
   5    1   11      18.93       0.94      20.10 o
   5    7    7     124.52       2.01     120.32 o
   5    9    1      77.71       1.28      80.47 o
   9    4    1      61.15       1.10      60.05 o
   3   10    1      94.11       1.55      93.83 o
   8    2    7      59.75       1.02      57.61 o
   8    6    1     126.46       2.08     124.57 o
   2    8    8      28.03       0.86      29.34 o
   5    4   10      78.97       1.30      78.39 o
   1   10    4      20.29       0.92      20.00 o
   6    4    9      18.75       1.01      18.65 o
   0    4   12      49.94       1.23      50.52 o
   6    8    3      36.58       0.78      35.83 o
   9    1    5      29.97       0.92      29.58 o
   7    1    9      11.06       1.66      12.50 o
   7    7    3      65.69       1.13      67.25 o
   6    2   10      51.73       0.92      50.93 o
   5    9    2      51.75       0.94      51.68 o
   9    4    2      37.57       0.95      36.47 o
   1    4   12      19.19       1.42      14.42 o
   3    6   10      16.60       1.38      17.99 o
   3   10    2      85.08       1.39      85.03 o
   8    6    2       9.56       2.21       8.01 <
   3    7    9      86.13       1.42      87.21 o
   5    2   11       6.05       3.02       3.66 <
   9    3    4      19.37       1.20      20.82 o
   8    4    6       9.41       2.02       5.50 <
   4    0   12     170.20       2.79     167.48 o
   7    5    7       9.11       1.93       8.23 <
   1    1   13       7.50       3.00       3.84 <
   1    9    7      75.08       1.29      76.33 o
   6    7    6       0.00       2.96       7.39 <
   9    2    5      19.95       1.03      20.68 o
   7    2    9      21.37       0.97      24.05 o
   4    4   11      88.08       1.43      85.10 o
   4    8    7     111.41       1.82     112.40 o
   2   10    4      25.84       0.81      24.42 o
   3    3   12      30.13       0.85      28.46 o
   3    9    6      67.41       1.16      67.12 o
   4    1   12      36.70       0.78      37.00 o
   7    4    8      38.58       0.80      39.63 o
   3    5   11      27.81       0.98      27.11 o
   5    9    3      90.47       1.50      91.29 o
   8    3    7       7.77       2.53       8.66 <
   8    5    5      52.74       0.97      52.80 o
   4    9    5      13.67       1.35      14.90 o
   9    4    3       6.91       3.25       5.00 <
   3   10    3     102.54       1.66     101.73 o
  10    0    0      85.83       2.08      89.48 o
   8    6    3      91.84       1.52      91.95 o
   0    2   13      19.91       1.65      17.62 o
   2    4   12      19.52       1.40      23.04 o
   6    8    4      44.49       0.84      43.69 o
   0    6   11     109.96       2.00     113.01 o
   0   10    5      92.31       1.61      92.08 o
   7    7    4       8.21       2.06      10.10 <
   1    7   10       8.55       2.80       2.66 <
   7    6    6      61.89       1.07      59.36 o
   5    8    6      19.87       1.00      20.39 o
   3    8    8      29.02       0.91      28.04 o
   8    0    8     134.23       2.30     129.08 o
  10    1    0     110.81       2.14     112.55 o
   6    3   10      26.19       0.85      26.55 o
   1    2   13      41.26       0.90      41.39 o
   1    6   11      45.02       0.97      46.63 o
   1   10    5      69.67       1.16      69.65 o
   0    8    9      86.79       1.62      85.46 o
  10    1    1      16.39       1.82      12.54 o
   8    1    8      66.87       1.12      64.27 o
   2    1   13       0.00       3.19       4.59 <
   2    9    7     110.85       1.82     112.15 o
   9    0    6      78.22       1.41      73.87 o
   4    2   12     160.78       2.56     154.77 o
   4   10    0     107.13       1.93     105.82 o
   5    3   11      49.98       0.90      51.04 o
   5    6    9      75.84       1.27      74.58 o
   1    8    9      92.20       1.53      90.71 o
  10    0    2      41.78       1.38      38.02 o
   4   10    1     138.90       2.28     134.95 o
   9    1    6     170.20       2.75     165.72 o
   9    3    5      54.46       0.97      54.08 o
   9    5    1      47.45       0.96      49.35 o
   7    3    9      29.95       0.84      29.49 o
  10    1    2      14.57       1.94      15.87 o
   2    7   10      26.32       0.99      27.20 o
  10    2    0      25.18       2.10      26.30 o
   6    6    8      27.63       0.80      26.21 o
   5    5   10      57.34       1.02      55.75 o
   5    7    8      17.02       1.27      17.63 o
   5    9    4      16.89       1.15      19.23 o
   6    5    9      28.94       0.81      29.00 o
   9    4    4      17.67       1.18      18.46 o
   3   10    4      10.74       1.64      16.28 o
  10    2    1       9.70       2.90       6.46 <
   8    2    8     103.27       1.67     104.87 o
   8    6    4      47.59       0.89      49.08 o
   2    2   13      15.14       1.32      15.31 o
   4    6   10       2.65       3.14       8.68 <
   2    6   11      41.56       0.92      42.06 o
   4   10    2      65.09       1.11      63.38 o
   2   10    5       0.00       3.08       1.10 <
   4    7    9      31.28       0.84      32.80 o
   7    8    1      77.40       1.30      75.33 o
   9    5    2      87.93       1.48      86.68 o
   1    5   12      21.31       1.29      22.67 o
   9    2    6      59.79       1.04      59.96 o
   3    4   12      16.73       1.33      16.37 o
   6    8    5      15.59       1.19      16.40 o
   2    8    9      13.57       1.52      15.19 o
   7    7    5      32.69       0.79      32.66 o
   1    3   13      35.47       0.89      35.40 o
   1   11    1      42.05       0.80      45.01 o
   6    9    0      18.06       1.39      24.38 o
  10    2    2      19.41       1.55      16.44 o
   8    4    7      88.14       1.44      86.25 o
  10    1    3       8.63       3.26      12.24 <
   8    5    6      17.34       1.24      17.56 o
   6    1   11      17.18       1.21      16.74 o
   8    7    0       0.00       3.93       1.08 <
   4    3   12      52.30       0.95      49.28 o
   6    7    7     103.13       1.66     104.38 o
   6    9    1      80.18       1.32      82.35 o
   4    9    6      28.26       0.90      29.98 o
   7    0   10     114.07       1.92     112.29 o
   7    8    2       6.60       3.41      10.34 <
   0   10    6      61.09       1.26      58.13 o
   3    1   13      10.93       1.81      15.03 o
   3    9    7      49.73       0.95      51.00 o
   8    7    1       7.21       3.02      10.60 <
   4    5   11      18.71       1.20      19.53 o
   6    4   10      17.47       1.12      15.15 o
   4   10    3     126.24       2.03     125.62 o
   7    1   10      42.86       0.85      45.19 o
   7    5    8       5.30       3.02       7.27 <
   1    9    8      24.87       1.06      21.89 o
   1   11    2      63.38       1.07      65.60 o
   5    0   12      30.46       1.05      34.78 o
   1   10    6      70.81       1.21      68.02 o
   4    8    8       6.91       3.46       4.16 <
   9    5    3      91.52       1.57      91.13 o
  10    3    0      58.78       1.39      60.44 o
   2    5   12      68.18       1.20      70.48 o
   6    9    2      42.02       0.86      43.30 o
   2   11    0      61.53       1.27      60.51 o
   7    6    7      51.99       0.95      51.65 o
   5    4   11      22.53       0.97      25.22 o
   5    8    7      65.09       1.14      64.62 o
   5    1   12       7.21       2.63       1.80 <
   3    7   10      17.26       1.37      16.62 o
  10    3    1      13.72       2.57      14.09 <
   8    3    8      51.17       0.93      50.56 o
   8    7    2      16.64       1.37      15.37 o
   2    3   13      58.42       1.02      58.02 o
   2   11    1      87.06       1.43      85.77 o
  10    2    3      26.22       1.22      28.19 o
   6    2   11       6.60       2.88       2.19 <
   5    9    5      73.07       1.22      75.82 o
   9    4    5      35.88       0.83      35.83 o
   7    4    9      67.96       1.13      70.64 o
   3    2   13      23.74       0.93      25.70 o
   7    8    3      88.72       1.47      89.61 o
   3    6   11      55.33       1.03      54.70 o
   3   10    5     103.18       1.70     101.80 o
  10    0    4       4.11       4.02      11.10 <
   8    6    5      78.70       1.30      80.05 o
   9    3    6     122.68       1.98     124.03 o
   7    2   10     116.85       1.88     115.00 o
   9    1    7      50.97       0.93      53.68 o
  10    1    4     152.72       2.54     152.55 o
  10    3    2       0.00       3.75       8.15 <
   1   11    3      45.38       0.85      45.97 o
   2    9    8      21.08       1.11      24.03 o
   2   11    2       6.38       2.97       6.14 <
   3    8    9      74.27       1.25      72.92 o
   0    4   13     124.09       2.24     124.63 o
   2   10    6      41.63       0.90      43.81 o
   6    9    3      97.87       1.60     103.10 o
   5    2   12      14.33       1.39      12.57 o
   4   10    4      61.34       1.04      62.21 o
   8    1    9       5.81       3.08       4.26 <
   8    7    3      40.15       0.91      39.54 o
   1    4   13      30.37       1.07      29.61 o
   5   10    1      57.41       1.00      57.77 o
   6    8    6      11.62       1.58      17.07 o
   9    5    4      39.04       0.90      35.47 o
   7    7    6      29.76       0.84      30.90 o
   4    4   12      62.69       1.10      63.69 o
   0    0   14      15.95       2.92      12.88 <
   0    8   10      10.80       3.32       5.48 <
   1    7   11      58.67       1.11      58.42 o
   9    2    7      25.15       0.92      25.54 o
   9    6    1      19.26       1.24      20.93 o
  10    2    4      33.62       0.99      37.09 o
   3    5   12      14.52       1.71      18.20 o
  10    3    3      52.44       1.06      53.95 o
   6    3   11      45.29       0.87      43.16 o
   2   11    3      73.54       1.22      76.16 o
   1    0   14     101.25       1.78     101.97 o
   7    8    4      16.04       1.25      16.95 o
   5    6   10      74.20       1.25      75.13 o
   1    8   10      22.71       1.19      24.33 o
   5   10    2      36.37       0.84      37.23 o
   6    6    9      19.80       1.14      20.05 o
   0    6   12     102.40       1.89      99.58 o
   3    3   13      23.74       1.07      24.71 o
   5    7    9      83.34       1.40      86.57 o
   3   11    1      40.08       0.87      39.77 o
   8    5    7      13.52       1.57      13.54 o
   4    1   13      43.61       0.84      43.30 o
   4    9    7      16.73       1.49      18.60 o
  10    4    0      84.94       1.73      88.60 o
   8    2    9      32.60       0.83      35.14 o
   0   10    7      84.57       1.59      89.15 o
   7    3   10      51.43       0.94      53.72 o
   1    1   14      93.31       1.54      93.45 o
   1   11    4       1.19       2.96       1.61 <
   9    6    2      18.48       1.32      21.83 o
   1    6   12      25.01       1.16      24.31 o
  10    4    1      54.12       1.07      50.62 o
   8    4    8     115.54       1.84     115.32 o
   2    4   13      19.77       1.31      17.14 o
   6    5   10      16.77       1.28      14.14 o
   6    7    8      44.63       0.93      45.68 o
   6    9    4       7.11       2.77       4.96 <
   1   10    7      56.09       1.03      56.45 o
   5    3   12      23.65       0.93      22.00 o
   5    9    6      14.23       1.55      17.69 o
   3    9    8      17.22       1.49      16.31 o
  10    1    5      40.55       0.92      41.15 o
   3   11    2      65.21       1.13      68.05 o
   8    7    4      16.51       1.30      12.77 o
   4    7   10      27.60       1.01      26.75 o
   2    7   11     106.18       1.75     105.11 o
   9    4    6       6.38       3.08       6.22 <
   3   10    6       6.16       3.30       7.03 <
   8    6    6       3.35       3.25       3.19 <
   0    2   14      18.60       2.25      13.12 o
   5    5   11      87.79       1.45      90.59 o
   5   10    3      48.41       0.92      51.39 o
  10    4    2      27.91       1.26      30.36 o
   4    2   13      42.05       0.88      42.38 o
   2    0   14      19.01       1.83      18.07 o
   4    6   11      96.80       1.61      94.51 o
   2    8   10       0.00       3.19       2.92 <
   4   10    5      90.46       1.50      91.71 o
   7    6    8      58.71       1.03      56.20 o
   1    2   14      95.28       1.59      94.72 o
   5    8    8      14.86       1.53      15.25 o
   9    3    7      47.94       0.92      51.19 o
   9    5    5      65.19       1.13      65.67 o
   7    5    9     102.42       1.64      99.26 o
   1    9    9      87.61       1.49      87.74 o
  10    3    4     114.69       1.90     113.71 o
   2    1   14      10.93       2.00       9.02 <
   2   11    4      61.07       1.05      63.16 o
   9    6    3      48.09       0.97      50.04 o
   2    6   12       8.04       2.97       6.75 <
   4    8    9      92.77       1.55      92.37 o
   9    0    8      27.86       1.23      25.95 o
  10    2    5      19.30       1.31      18.79 o
   2   10    7       4.74       3.30       1.14 <
   3   11    3      50.59       0.96      51.45 o
   8    3    9      41.51       0.85      41.10 o
   7    8    5      82.11       1.36      78.70 o
   6    0   12      21.21       1.62      23.50 o
   9    1    8       5.17       3.14      10.97 <
  10    4    3      11.62       2.06      14.36 <
   6    4   11      12.26       1.62      14.07 o
   8    8    0      23.74       1.46      20.15 o
   6    8    7      46.44       0.93      46.28 o
   7    1   11       0.00       3.19       2.85 <
   7    7    7      66.15       1.13      66.80 o
   7    9    1      62.74       1.11      63.66 o
   1    5   13      66.72       1.22      70.96 o
   1   11    5      63.22       1.12      63.08 o
   6    1   12     147.83       2.35     148.61 o
   3    4   13      41.22       0.96      42.35 o
   8    8    1     105.37       1.75     104.97 o
   2    2   14      27.73       0.93      29.39 o
   4    5   12      25.21       1.07      25.55 o
   6    9    5      91.55       1.50      89.89 o
   2    9    9      67.29       1.16      66.27 o
   4   11    0       6.71       4.02       6.11 <
   7    4   10     102.31       1.64     102.10 o
   5   10    4      15.68       1.36      15.53 o
   3    7   11      55.14       1.04      56.47 o
   8    7    5       8.04       2.54       8.23 <
   4    3   13      12.71       1.83      10.61 o
   4   11    1      39.73       0.91      39.52 o
  10    0    6       4.59       4.11       7.06 <
   1    3   14      81.03       1.41      83.40 o
   7    9    2      13.93       1.48      20.08 o
   9    2    8       0.00       3.14       0.38 <
   9    6    4       5.56       3.25       8.97 <
   5    4   12      14.28       1.59      19.43 o
   3    0   14     115.66       2.01     113.34 o
   3    8   10      13.15       1.83      13.49 o
   8    0   10      44.55       1.02      43.92 o
   8    8    2       8.71       2.58       1.06 <
  10    1    6      25.01       1.08      23.03 o
  10    5    0      52.17       1.22      53.38 o
   7    2   11      22.05       1.01      23.32 o
   6    2   12      53.44       0.96      54.13 o
   6   10    0      29.74       1.09      31.97 o
   3    1   14      96.02       1.56      96.58 o
   3   11    4      46.93       0.97      49.86 o
  10    3    5      38.75       0.90      38.87 o
  10    5    1     102.79       1.72     103.27 o
   8    1   10      18.02       1.20      17.65 o
   8    5    8      51.09       0.97      53.80 o
   2    5   13      69.74       1.22      67.94 o
   4    9    8      27.22       1.09      26.88 o
   4   11    2       8.87       2.14       7.53 <
   2   11    5      63.90       1.13      62.61 o
   3    6   12       2.90       3.46       6.57 <
   6   10    1      14.90       1.25      14.36 o
  11    1    1      12.21       2.54      14.43 <
   4   10    6      18.97       1.22      19.38 o
   0   10    8      53.93       1.45      57.74 o
   5    1   13      15.82       1.35      15.23 o
   5    9    7     117.32       1.92     115.78 o
   9    4    7      29.19       0.89      29.07 o
   3   10    7      77.88       1.35      80.63 o
  10    4    4      36.33       1.01      38.19 o
   8    6    7      93.83       1.54      94.66 o
   9    5    6      46.00       0.92      50.09 o
  11    0    2     102.50       2.02     104.80 o
   1   10    8       4.44       3.70      12.19 <
   0   12    0      37.10       1.16      36.44 o
   9    7    1      55.03       1.04      58.99 o
   7    9    3      64.34       1.13      67.03 o
  10    5    2      20.05       1.40      19.48 o
   2    3   14       2.90       3.61       7.03 <
  10    2    6       5.93       3.30       9.50 <
   8    4    9      54.06       0.96      56.06 o
   8    8    3     114.11       1.87     110.75 o
   6    6   10      51.61       0.97      50.72 o
   6   10    2      12.71       1.56      10.88 o
   0    8   11      72.89       1.46      76.83 o
  11    1    2      70.90       1.34      71.32 o
   0   12    1      83.56       1.42      81.86 o
   5    7   10      33.76       1.01      30.44 o
   6    7    9     130.90       2.16     130.22 o
   3    2   14      65.94       1.13      67.11 o
   7    8    6       8.63       2.20      12.84 <
   8    2   10       9.26       2.21       7.85 <
   3    9    9      36.66       0.98      39.40 o
  11    2    1      27.35       1.28      29.57 o
   4   11    3      12.55       1.58      12.72 o
   5    2   13       7.59       2.69       5.66 <
   5    6   11      52.11       1.01      53.36 o
   1    8   11      62.23       1.15      63.95 o
   5   10    5      55.66       1.05      55.21 o
   1   12    1      12.26       1.67      11.65 o
   9    3    8      22.28       1.06      22.57 o
   9    7    2      32.32       0.96      33.32 o
   1    7   12       5.81       3.66       5.27 <
   1   11    6      68.72       1.19      70.59 o
   0    4   14      15.50       2.73      19.58 <
   0   12    2      15.99       1.64      15.24 o
   7    3   11      45.19       0.88      43.86 o
   6    3   12     143.45       2.28     142.50 o
   6    9    6       6.60       3.51       4.51 <
   9    6    5      33.78       0.89      33.90 o
   7    6    9      57.96       1.04      58.34 o
   5    8    9      42.93       0.98      45.53 o
   4    4   13      37.12       0.96      37.95 o
   2   10    8      11.62       2.25      13.87 <
  10    5    3      38.55       1.06      38.73 o
   8    7    6      18.63       1.39      17.71 o
   6    5   11     116.59       1.88     113.71 o
  11    2    2     102.02       1.79     103.52 o
   1    4   14      65.86       1.21      66.55 o
   1   12    2      47.29       0.89      48.64 o
   6   10    3       9.78       2.09      10.96 <
  11    1    3       6.38       3.93       1.01 <
   3    5   13      58.19       1.08      58.93 o
   3   11    5      45.57       0.93      43.27 o
   4    7   11      58.26       1.08      61.79 o
   6    8    8      12.60       1.85      12.86 o
   0    6   13      94.22       1.77      97.93 o
   2   12    0      14.71       2.02      14.65 o
   7    5   10      59.10       1.04      60.83 o
   7    7    8      10.20       2.28       9.70 <
   7    9    4       8.47       2.41       5.23 <
   1    9   10      35.33       0.99      39.02 o
  10    4    5       6.38       3.35       3.56 <
   4    0   14      37.74       1.07      39.20 o
   8    8    4       9.85       2.29       4.38 <
   4    8   10      22.28       1.28      20.12 o
   2    8   11      41.33       0.95      40.21 o
   9    1    9      15.82       1.31      15.57 o
   2   12    1      12.71       1.72      11.39 o
   9    7    3     101.06       1.69     100.47 o
  10    3    6      14.90       1.43      12.76 o
   2    7   12       2.90       3.51       3.92 <
   2   11    6      12.82       1.82      13.52 o
   1    6   13      68.39       1.24      72.41 o
   0   12    3      87.63       1.52      87.40 o
   5    5   12      15.86       1.61      12.06 o
   3    3   14      60.40       1.12      64.21 o
  10    1    7      18.97       1.26      21.57 o
   8    3   10       0.00       3.19       0.73 <
   4    1   14      13.41       1.64      14.34 o
   4   11    4       8.95       2.67       9.61 <
   4    6   12      39.75       0.95      41.99 o
  11    3    1       5.17       3.98      10.47 <
   5    3   13      42.45       0.91      42.68 o
   5   11    1      69.56       1.20      69.41 o
  11    2    3       9.26       3.34      11.61 <
   1   12    3      57.33       1.00      58.81 o
   2    4   14       5.69       3.61       8.11 <
   4   10    7      73.86       1.30      73.92 o
   2   12    2       9.63       2.12       8.01 <
  11    0    4      14.13       2.50      16.35 <
   9    5    7      31.03       0.92      34.33 o
   1    1   15      15.04       1.70       9.36 o
  10    5    4      42.03       1.01      41.23 o
   2    9   10      15.37       1.57      12.08 o
   9    2    9       7.86       2.59      13.44 <
  10    6    0      33.78       1.29      33.09 o
   6   10    4      10.06       2.03      11.52 <
  11    1    4       3.75       3.70       8.25 <
  11    3    2      38.64       1.09      41.30 o
   5    9    8      27.11       1.11      27.48 o
   5   11    2      70.15       1.19      69.91 o
   9    4    8      29.35       0.95      28.22 o
   7    0   12       9.18       3.60       3.57 <
   5   10    6       7.59       3.24      10.29 <
   3   10    8       1.68       3.56       6.31 <
  10    2    7       8.21       2.66       4.87 <
  10    6    1      26.22       1.09      26.26 o
   8    6    8      56.59       1.02      56.71 o
   4    2   14      21.64       1.25      20.45 o
   2    6   13       6.71       3.56       6.03 <
   8    5    9      34.32       0.88      34.46 o
   4    9    9      26.88       1.10      26.94 o
   7    4   11      41.78       0.86      42.75 o
   7    8    7      85.90       1.42      88.02 o
   6    4   12      10.87       2.08      11.53 <
   0    2   15      13.20       3.31       8.88 <
   0   10    9     101.20       2.04      99.85 o
   7    1   12      41.77       0.92      44.48 o
   9    7    4       6.16       3.35       8.78 <
   9    6    6      27.78       0.98      30.89 o
   2   12    3       5.69       3.19       4.65 <
   0   12    4      89.28       1.59      89.06 o
   7    9    5      19.87       1.10      21.21 o
   1   11    7      54.07       1.06      54.80 o
   1    2   15      20.60       1.53      24.70 o
   3    8   11      47.97       0.98      50.12 o
   1   10    9      80.99       1.50      81.06 o
   3   12    1      49.16       0.96      49.87 o
  10    6    2       0.00       3.46       0.86 <
   8    8    5      94.14       1.55      95.40 o
   3    7   12       6.49       3.51       4.49 <
   3   11    6      47.87       0.96      49.91 o
   6    1   13      28.63       0.98      26.61 o
   2    1   15      10.99       2.50      11.10 <
   8    9    0       8.30       3.90       7.73 <
   6    9    7      59.52       1.08      61.52 o
  11    2    4      12.09       2.27       9.86 <
   1   12    4      33.18       0.91      31.63 o
  11    3    3      27.32       1.28      28.78 o
   5   11    3      76.52       1.28      74.99 o
   8    1   11      42.76       0.88      42.48 o
   8    7    7      33.91       0.87      33.78 o
   8    9    1      18.44       1.36      19.23 o
   4    5   13       8.79       2.88       4.43 <
   4   11    5      28.41       1.03      31.33 o
  10    4    6       2.05       3.35       1.86 <
   1    5   14      55.69       1.10      56.55 o
   7    2   12      12.55       1.75      16.08 o
   3    4   14      77.95       1.34      78.06 o
   3   12    2      71.73       1.23      76.13 o
   8    4   10      28.65       0.92      29.92 o
   9    3    9      73.90       1.23      75.56 o
   6    7   10       0.00       3.65       5.44 <
  11    4    1      72.23       1.35      73.36 o
   5    4   13      55.48       1.06      56.48 o
   7   10    1      39.54       0.89      42.60 o
   3    9   10      18.37       1.37      20.07 o
  10    3    7      33.70       0.89      34.67 o
  10    5    5      88.49       1.48      89.65 o
   4    3   14       7.31       3.66       6.31 <
   8    9    2      31.17       0.94      32.56 o
   2   11    7      61.43       1.14      63.92 o
  10    6    3      19.77       1.42      21.00 o
   6    2   13       0.00       3.25      10.58 <
   6    6   11      45.07       0.94      45.78 o
   2    2   15      11.86       2.56      12.51 <
   6   10    5       3.93       3.56       5.48 <
  11    1    5       0.00       3.61       2.72 <
   2   10    9       8.87       3.41       2.32 <
   5    7   11      55.06       1.08      55.86 o
   9    8    1      39.93       0.94      42.91 o
   3    6   13     103.38       1.72     104.77 o
  10    0    8      61.90       1.23      66.26 o
   8    2   11      20.05       1.16      19.90 o
   2   12    4       6.91       3.51       9.42 <
  11    4    2     100.06       1.71      99.96 o
   5    0   14     102.02       1.75     104.22 o
   7    6   10      21.89       1.14      25.12 o
   5    8   10       6.91       3.66       4.06 <
   7   10    2      43.03       0.91      46.16 o
   6    8    9      39.75       1.05      39.19 o
   0    8   12      33.58       1.39      37.12 o
   9    7    5     108.64       1.79     110.73 o
   7    7    9      63.58       1.14      63.07 o
   1    3   15      12.60       2.41      12.06 <
  10    1    8     145.38       2.34     142.90 o
   2    5   14       0.00       3.61       1.19 <
   3   12    3      53.15       1.00      52.63 o
  11    3    4      16.17       1.76      16.91 o
   0   12    5      46.72       1.20      47.69 o
   5    1   14     119.80       1.92     122.00 o
   5   11    4      11.92       2.07       8.65 <
   9    0   10      51.17       1.15      50.25 o
   9    8    2       6.81       3.46       5.86 <
   5    6   12       3.14       3.56       2.47 <
   1    8   12      11.37       2.42      12.29 <
   4   10    8      34.46       1.00      36.33 o
   3    1   15      26.96       1.07      25.26 o
   8    9    3      57.99       1.07      59.06 o
  11    2    5      34.30       0.99      35.54 o
   5   10    7      14.18       1.85      14.27 o
   1   12    5      94.02       1.56      93.75 o
   9    1   10     170.94       2.72     171.43 o
   9    5    8      14.37       1.63      17.08 o
   7    3   12       8.30       2.54       2.46 <
   7    9    6      13.20       1.82      14.60 o
   8    8    6      26.51       1.03      26.87 o
   4   12    0     123.78       2.22     121.83 o
   7    5   11      18.48       1.32      17.73 o
   1    7   13      69.68       1.26      71.38 o
   1    9   11      79.45       1.39      79.42 o
   6    5   12      59.46       1.08      58.71 o
   6   11    0      77.40       1.41      77.36 o
  11    4    3      89.72       1.56      88.24 o
   9    6    7      57.34       1.05      56.94 o
   7   10    3      57.21       1.03      58.51 o
  10    2    8      51.13       0.97      52.18 o
  10    6    4      19.01       1.58      18.43 o
   4    8   11      86.19       1.48      86.22 o
   4   12    1     101.58       1.68     100.56 o
   6    3   13      32.81       0.91      32.68 o
   2    3   15      31.17       1.06      32.57 o
   4    7   12       0.00       3.56       7.20 <
   6   11    1      53.46       0.97      54.74 o
   4   11    6       2.65       3.75       9.48 <
   5    2   14      89.23       1.48      90.83 o
   7    8    8      23.68       1.13      23.48 o
   5    9    9     102.28       1.72     102.77 o
   3   11    7      36.00       1.00      37.01 o
   8    3   11      72.87       1.22      72.15 o
   9    4    9      18.71       1.27      23.09 o
   9    8    3      40.05       0.95      41.33 o
   3    2   15      17.06       1.83      16.16 o
   3   10    9      77.55       1.36      77.87 o
   8    6    9      70.52       1.23      69.98 o
   2    8   12      27.42       1.08      24.04 o
   1   11    8       9.03       3.35       6.96 <
  11    0    6     100.49       1.84     100.35 o
   9    2   10      63.91       1.11      65.66 o
  10    4    7      39.54       0.93      37.88 o
   3   12    4      47.29       1.06      47.59 o
   4    4   14      23.08       1.27      22.71 o
   4   12    2       6.91       2.95       4.85 <
   2   12    5      17.02       1.47      16.16 o
  10    5    6      15.18       1.54      16.24 o
  10    7    0      41.31       1.22      39.87 o
   6    9    8      47.31       1.02      47.86 o
   6   11    2      22.77       1.04      26.44 o
   0    4   15      49.61       1.33      49.39 o
   6   10    6       6.16       3.61       9.97 <
  11    1    6      65.24       1.18      66.06 o
   3    5   14      13.26       2.02      10.98 o
  10    7    1      60.59       1.12      61.98 o
   8    5   10      72.58       1.24      75.44 o
   8    7    8      23.83       1.12      26.59 o
   8    9    4      29.97       0.89      30.36 o
   2    7   13      87.21       1.48      84.98 o
   4    9   10      21.08       1.37      20.46 o
   2    9   11      79.56       1.36      78.76 o
   0    6   14      34.03       1.42      34.85 o
  11    3    5      16.04       1.68      17.07 o
   0   10   10      13.04       3.02      10.23 <
  11    5    1       7.40       3.80      12.04 <
   5    5   13      98.11       1.64      96.66 o
   5   11    5      58.61       1.10      57.59 o
   1    4   15      55.31       1.13      58.63 o
   4    6   13      93.66       1.57      92.51 o
   9    7    6      34.01       0.99      34.60 o
  11    4    4       6.49       3.75       5.08 <
   1    6   14      30.94       1.12      32.60 o
   7   10    4      33.91       0.87      33.24 o
  12    0    0     148.88       3.31     143.57 o
   1   10   10      13.93       1.98      12.03 o
   0   12    6      18.02       2.05      21.52 o
  10    3    8      96.47       1.58      98.03 o
  10    7    2      17.82       1.48      15.23 o
   2   11    8      78.03       1.37      78.36 o
  11    5    2       5.43       3.75       4.81 <
   4   12    3      76.06       1.33      74.96 o
   5    3   14      66.19       1.17      66.58 o
  12    1    0      66.01       1.53      66.16 o
   6   11    3      72.44       1.23      75.11 o
  11    2    6     137.99       2.27     137.51 o
   7    4   12       7.95       2.92       7.89 <
   9    8    4       5.81       3.41       1.12 <
  10    6    5      19.19       1.39      19.05 o
   1   12    6      81.86       1.39      81.76 o
   3    3   15      22.93       1.30      21.47 o
  12    1    1       5.93       4.02       6.03 <
   4    1   15      33.22       0.95      32.18 o
   9    3   10      88.53       1.45      88.09 o
  12    0    2      13.62       3.36      10.62 <
   3    8   12      12.93       2.02      12.26 o
   8    0   12     164.59       2.81     160.61 o
   6    4   13       1.68       3.56       3.73 <
   0    0   16     151.03       2.88     151.79 o
   2    4   15       3.93       3.70       3.49 <
   7    1   13      30.69       1.00      31.63 o
   7    9    7      72.44       1.26      72.87 o
   1   13    1      13.20       1.50      12.35 o
   3   12    5      19.66       1.39      19.72 o
   8    4   11      80.77       1.33      82.17 o
   8    8    7      92.04       1.54      92.22 o
   2    6   14      12.99       2.07      15.74 o
   2   10   10      39.29       1.12      36.81 o
  12    1    2      50.72       1.16      49.67 o
  10    1    9      19.70       1.21      22.74 o
   8    1   12      23.56       1.13      27.38 o
  10    7    3      70.85       1.25      72.72 o
   6    7   11      87.27       1.50      88.29 o
   1    0   16      17.94       2.09      19.90 o
  12    2    0     115.24       2.25     111.43 o
   5   10    8      24.61       1.23      26.55 o
  11    5    3      58.18       1.15      61.18 o
   3    7   13      56.20       1.07      56.51 o
   3    9   11      42.19       1.02      43.81 o
   8    9    5       6.60       3.30       9.80 <
   4   11    7      37.12       1.07      38.78 o
  12    2    1      26.98       1.39      26.08 o
   6    0   14      55.00       1.15      52.21 o
   4    2   15      39.18       1.09      40.95 o
   6    8   10      10.99       2.82       7.99 <
   4   10    9      57.77       1.12      56.65 o
   2   12    6      51.05       1.04      51.78 o
   7    7   10       9.41       3.07       9.39 <
   1    1   16      22.12       1.53      19.73 o
   1   13    2      54.83       0.99      55.69 o
   9    6    8      22.05       1.13      23.45 o
   4   12    4     114.37       1.90     114.86 o
   9    5    9      51.31       0.99      54.10 o
   6    1   14      11.80       2.03      11.66 <
   6   11    4      63.32       1.13      62.80 o
  11    4    5      66.95       1.21      66.45 o
   2   13    0     106.71       1.86     103.37 o
   7    2   13      21.70       1.21      22.60 o
   7    6   11      51.98       1.04      53.57 o
   5    8   11      74.83       1.33      75.57 o
   7   10    5      53.27       1.02      52.61 o
   5   12    1      45.58       0.93      46.11 o
   6    6   12      41.00       1.03      43.09 o
  11    3    6      36.29       0.99      34.45 o
   5    7   12      10.93       2.58      11.89 <
   5   11    6      66.58       1.25      67.51 o
   3   11    8      27.32       1.16      26.33 o
  10    5    7      43.87       0.94      42.74 o
   4    5   14       8.63       3.18      11.40 <
   2   13    1      55.82       1.02      56.23 o
  12    2    2      13.10       2.48       7.88 <
  10    2    9      34.61       0.88      32.12 o
   8    2   12     148.92       2.38     144.72 o
   0    2   16     155.52       2.78     152.16 o
   8   10    0     103.22       1.89     102.47 o
   6   10    7       3.35       3.84       6.69 <
  11    1    7       0.00       3.61       2.95 <
  12    1    3      24.50       1.56      24.19 o
   9    8    5      27.68       0.98      26.94 o
   7    8    9      90.14       1.54      87.83 o
  10    4    8      41.92       0.94      43.09 o
   2    0   16      10.93       3.41      12.02 <
   8   10    1      81.20       1.43      81.64 o
   5    4   14       9.99       2.75      11.20 <
   1    2   16       4.74       3.98       0.95 <
   5   12    2      67.98       1.16      69.77 o
   9    1   11      34.83       0.89      35.88 o
   9    7    7      80.45       1.37      79.74 o
   9    9    1      99.89       1.68     100.38 o
   1    5   15      54.31       1.12      56.38 o
   1   11    9      59.79       1.20      59.18 o
  10    7    4      19.95       1.34      21.74 o
   1   13    3      41.72       0.98      43.47 o
   2    1   16     142.86       2.36     143.02 o
   2   13    2      22.02       1.10      24.46 o
   3    4   15      43.51       1.01      45.13 o
  10    6    6      20.77       1.32      18.59 o
   6    2   14       7.77       3.26       2.22 <
   0    8   13     104.14       1.93     106.24 o
  11    5    4      31.72       1.12      32.47 o
   0   12    7      69.20       1.59      68.35 o
   5    9   10      16.68       1.91      19.78 o
  12    3    0      72.13       1.63      72.12 o
   6    9    9      97.35       1.65      97.41 o
   9    4   10      24.84       1.06      25.53 o
   3    6   14      50.39       1.03      51.40 o
   3   10   10      29.26       1.26      28.79 o
   8    6   10       8.21       3.17       5.94 <
   8   10    2      21.28       1.23      22.22 o
  12    3    1      36.89       1.17      38.65 o
   8    7    9      51.68       1.02      52.73 o
   4    3   15      36.35       1.09      36.43 o
  11    2    7      14.47       1.76      13.38 o
  11    6    1      75.74       1.33      75.12 o
   5    6   13      41.85       1.00      45.94 o
  12    2    3      46.35       1.13      44.63 o
   1    8   13      77.79       1.37      80.05 o
   1   12    7      48.96       1.04      49.21 o
   7    5   12      31.75       0.99      30.74 o
   9    9    2      28.01       1.07      29.97 o
   1    9   12      18.14       1.65      19.60 o
  12    0    4     107.08       1.96     109.60 o
   3   12    6      64.26       1.22      66.20 o
   4    8   12      14.86       1.95      16.52 o
   7    3   13      29.45       0.97      31.36 o
   7   11    1       8.95       2.36       6.18 <
   9    2   11      10.06       2.24       9.32 <
   5   12    3      43.56       0.99      45.02 o
   2    2   16      19.30       1.70      20.61 o
   4   12    5      19.23       1.60      20.86 o
  12    1    4      69.13       1.28      68.44 o
  12    3    2      10.99       2.95       9.82 <
  10    3    9      44.22       0.98      43.38 o
   8    3   12      11.37       1.99      14.03 <
   6    5   13      40.17       0.96      39.74 o
   8    9    6      24.47       1.12      23.16 o
   2    5   15      64.40       1.17      65.10 o
   6   11    5      81.74       1.41      80.89 o
  11    6    2      57.12       1.14      59.22 o
   2   11    9      98.19       1.71      96.72 o
   2   13    3      33.43       1.02      34.33 o
   5    1   15      31.01       1.00      30.16 o
   3   13    1       2.05       3.46       4.97 <
   8    5   11      69.44       1.21      70.84 o
   4    7   13      13.93       1.93      13.02 o
   4    9   11      35.94       1.05      36.63 o
  10    8    0       3.14       4.19       2.21 <
   8   10    3      83.05       1.42      83.00 o
   0   10   11     107.24       1.98     107.41 o
   1    3   16      19.19       1.71      17.60 o
   7    9    8      12.26       2.30      13.37 <
   1    7   14      45.05       1.06      43.60 o
   7   11    2      37.98       0.91      38.79 o
   1   13    4      39.84       0.99      41.23 o
  11    4    6      53.58       1.06      53.35 o
   3    0   16       8.47       4.78       4.28 <
   7   10    6      54.49       1.04      56.59 o
  10    8    1      46.21       1.00      47.47 o
   8    8    8      30.11       1.08      32.99 o
   2    8   13      17.63       1.58      15.08 o
   2   12    7       9.63       2.92       7.70 <
   9    9    3     111.16       1.85     111.70 o
   6    3   14      18.60       1.46      20.59 o
   2    9   12      30.44       1.14      30.85 o
   1   10   11      55.15       1.15      55.26 o
   3    1   16       7.31       4.02       3.43 <
  10    7    5      56.59       1.09      52.80 o
   3   13    2      96.26       1.60      96.13 o
   4   11    8      18.33       1.60      15.62 o
   9    8    6       7.86       3.04      11.45 <
  12    2    4     119.97       2.03     120.05 o
  11    3    7      51.31       1.01      52.52 o
  11    5    5      50.06       1.04      51.95 o
  12    3    3       9.78       3.31      13.92 <
   5   11    7      67.59       1.27      68.55 o
  11    6    3      92.71       1.61      91.52 o
   5    2   15      19.45       1.44      16.24 o
   5   10    9      50.41       1.06      51.18 o
  10    0   10      20.12       1.70      22.59 o
  10    8    2       8.38       3.10      12.18 <
  11    0    8       0.00       4.32       1.05 <
  12    4    0      84.26       1.76      86.61 o
   5   12    4      25.98       1.15      26.92 o
   9    3   11      86.05       1.42      85.39 o
   7   11    3      36.73       0.88      38.38 o
  10    1   10      26.54       1.03      27.15 o
  10    5    8      55.85       1.05      56.99 o
   2    3   16     104.19       1.77     107.73 o
   2    7   14      12.26       2.24      12.18 <
   9    6    9      30.57       1.05      32.43 o
   2   13    4     111.41       1.86     110.29 o
  12    4    1      71.04       1.36      72.49 o
   4    4   15      81.45       1.40      82.02 o
   6   10    8      25.04       1.34      26.07 o
  11    1    8      22.28       1.18      23.80 o
   5    5   14      93.93       1.58      94.01 o
   3    2   16      11.92       2.72       9.86 <
  10    6    7      41.24       0.95      41.25 o
   4    6   14      27.47       1.15      30.09 o
   8   10    4      39.80       0.90      40.74 o
   4   10   10       7.21       4.02       2.32 <
   2   10   11       0.00       3.80       1.75 <
   3    5   15      77.67       1.35      77.61 o
  12    1    5       8.30       3.31      10.42 <
   3   11    9      18.63       1.76      20.81 o
   3   13    3      48.67       1.09      49.36 o
   7    4   13      85.07       1.41      87.58 o
   0    6   15     101.69       1.90     104.23 o
   6   12    0      12.99       2.34      15.41 <
   9    5   10      43.17       0.98      44.53 o
   9    7    8      26.11       1.15      27.80 o
   9    9    4       6.60       3.51       0.98 <
  12    4    2       3.14       4.06       0.37 <
  10    4    9      24.33       1.13      25.49 o
   8    4   12      67.77       1.17      69.37 o
  10    8    3      20.36       1.38      23.67 o
   0    4   16      85.88       1.68      84.83 o
   6    8   11      22.31       1.36      23.27 o
   6   12    1      50.61       0.96      49.95 o
   4   12    6      21.80       1.49      24.10 o
   0   12    8     174.34       3.30     171.08 o
   7    7   11      79.01       1.36      78.19 o
   1   13    5      33.74       1.03      34.64 o
   6    7   12      34.87       1.08      36.73 o
   6   11    6       0.00       3.89       2.01 <
   1    6   15      74.02       1.33      77.69 o
   3    8   13      91.98       1.58      92.70 o
  10    2   10      10.40       2.17      14.04 <
   3   12    7      45.75       1.09      47.24 o
  12    3    4      43.08       1.13      44.79 o
   3    9   12       6.91       3.80       0.18 <
  11    2    8      13.78       2.05       0.89 o
  11    6    4       0.00       3.84       2.75 <
   4   13    0      19.45       2.01      14.98 o
   7    0   14     102.11       1.81      97.72 o
   7    8   10      20.29       1.52      22.78 o
   1    4   16       0.00       3.98       0.89 <
   1   12    8      31.68       1.23      33.61 o
   5    3   15      25.70       1.26      26.40 o
   8    1   13      25.07       1.13      23.48 o
   8    9    7      36.89       0.96      36.93 o
   4   13    1      23.92       1.14      23.92 o
  12    2    5       5.30       3.66       9.25 <
   6    4   14      13.36       2.01      16.35 o
   6   12    2       6.38       3.46       4.92 <
   7    1   14      97.48       1.59      97.51 o
   7   11    4      45.29       0.96      47.25 o
   1   11   10      83.37       1.49      85.64 o
   7    6   12      29.16       1.12      29.89 o
   5    8   12      10.67       2.77      11.49 <
   4    0   16     159.42       2.73     153.88 o
  10    7    6      43.47       1.00      41.81 o
   6    9   10      28.11       1.30      30.92 o
  11    4    7       9.78       2.59       8.74 <
   7   10    7      66.04       1.21      69.20 o
  12    4    3      55.65       1.20      56.52 o
   5   12    5      90.41       1.58      90.20 o
  11    5    6      32.79       0.97      34.15 o
   3    3   16       9.78       3.31      11.09 <
   3    7   14      12.09       2.27      14.93 <
   3   13    4       7.59       3.61       8.18 <
   8    7   10      65.80       1.18      65.82 o
   4    1   16      26.03       1.07      27.35 o
   9    0   12       4.74       4.23       1.69 <
   4   13    2      26.46       1.16      27.04 o
   2   13    5      29.43       1.10      30.54 o
   6    6   13      35.98       1.08      36.00 o
   2    6   15       8.04       3.50       4.93 <
  11    7    1      28.55       1.12      27.64 o
   5    7   13      77.47       1.37      79.99 o
   5    9   11      37.44       1.14      35.84 o
   9    4   11      25.46       1.22      26.62 o
   9    8    7      11.86       2.61      12.46 <
   3   10   11      27.01       1.36      27.85 o
   8    2   13      59.85       1.09      61.71 o
  10    8    4       6.05       3.51       6.89 <
   8    6   11      92.86       1.54      94.28 o
   2    4   16      18.37       1.63      18.29 o
   8   10    5      88.41       1.49      89.86 o
   9    1   12      24.81       1.14      24.14 o
   2   12    8       4.44       4.02       7.00 <
   7    2   14      94.94       1.58      96.34 o
  12    0    6      11.25       3.38      15.15 <
   6   12    3      10.74       2.30       7.56 <
   9    9    5      87.26       1.45      87.67 o
   7    9    9      38.27       1.11      40.95 o
  10    3   10      24.47       1.07      25.26 o
   2   11   10      19.84       1.76      21.50 o
   8    8    9     166.68       2.74     165.58 o
  11    3    8       0.00       3.56       3.05 <
  11    7    2      15.23       1.81      19.77 o
  12    1    6       0.00       3.75       0.84 <
  12    5    0      43.80       1.46      43.84 o
   5   11    8      27.47       1.30      29.20 o
   6    1   15       0.00       3.65       8.02 <
   4    2   16      88.33       1.53      86.59 o
  12    3    5       0.00       3.84       4.19 <
  12    5    1      53.15       1.17      54.76 o
   4    5   15      20.09       1.50      24.08 o
   4   11    9       0.00       3.80       7.53 <
  11    6    5     101.19       1.70     100.05 o
   4   13    3       0.00       3.65       9.38 <
   1   13    6      58.78       1.13      58.44 o
   9    2   12       4.11       3.56       4.00 <
  12    4    4      66.03       1.30      66.14 o
   0    8   14      32.92       1.51      29.49 o
   7    5   13      26.72       1.18      26.69 o
   1    1   17      17.70       1.92      16.17 o
   7   11    5      31.44       0.99      31.75 o
   1    9   13      66.74       1.24      71.17 o
   5    4   15      15.00       2.17      15.27 o
   9   10    1      40.97       0.99      40.73 o
  10    6    8       0.00       3.51       3.15 <
   4    8   13      67.11       1.25      66.20 o
   4   12    7      85.66       1.52      85.96 o
  12    5    2      24.27       1.41      24.19 o
  10    5    9      65.09       1.16      67.00 o
   8    5   12       5.81       3.61       6.39 <
   8   11    0      42.57       1.23      45.75 o
   4    9   12       7.01       3.84      11.54 <
   6   11    7      89.54       1.57      91.45 o
   5    6   14       6.60       3.75       4.80 <
  12    2    6       7.11       3.70       2.16 <
   1    8   14       8.38       3.61       8.12 <
   5   10   10      51.50       1.08      49.91 o
   6    2   15      10.60       2.59      12.97 <
   6   10    9      51.72       1.14      51.80 o
  11    1    9       4.44       3.41       0.87 <
   0   10   12      48.17       1.32      49.75 o
  11    7    3      39.82       1.05      41.42 o
   0   14    0      99.08       1.99      99.92 o
   8    3   13       0.00       3.65       4.28 <
   3   13    5      93.83       1.63      95.08 o
   8   11    1      42.55       0.95      40.78 o
   3    6   15      72.31       1.28      73.95 o
   0    2   17      30.64       1.71      29.38 o
   6   12    4      24.81       1.22      25.49 o
   7    3   14      66.02       1.17      65.69 o
   0   14    1      40.26       1.15      40.93 o
   1    5   16      37.30       1.11      41.46 o
   9    6   10      12.93       2.18      15.31 <
   9   10    2      15.41       1.75      15.43 o
   3    4   16      29.28       1.28      28.65 o
   1   10   12       4.74       4.06       8.03 <
   5   12    6      70.19       1.30      70.32 o
   3   12    8      12.60       2.52      11.05 <
  10    8    5      43.50       0.96      43.28 o
   9    7    9      69.56       1.24      70.35 o
  10    9    0      25.98       1.59      26.07 o
   6    5   14      57.86       1.09      58.40 o
   2   13    6      15.68       2.07      11.97 o
   1    2   17      40.40       1.12      42.38 o
   1   14    1      12.71       1.89      13.88 o
   0   12    9      64.50       1.60      61.99 o
  10    1   11      38.71       0.94      37.00 o
   3   11   10      18.75       1.86      19.39 o
  10    7    7     128.72       2.13     131.10 o
  10    9    1      88.78       1.52      87.04 o
   4    3   16      20.23       1.70      19.14 o
   2    1   17      14.08       2.41      14.48 <
   8    9    8      42.73       1.11      45.00 o
   4    7   14       0.00       3.89       7.22 <
   8   11    2       5.17       3.66       0.90 <
   2    9   13      82.87       1.45      83.28 o
   4   13    4      21.44       1.51      21.59 o
  13    1    1      20.87       1.78      22.68 o
   8   10    6      20.43       1.34      20.46 o
  11    5    7      79.83       1.36      78.99 o
   0   14    2      18.67       2.20      16.61 o
  12    5    3      30.83       1.19      29.27 o
   5   13    1      84.84       1.41      86.42 o
  11    2    9      11.86       2.02      12.65 <
  10    4   10      35.01       0.98      35.00 o
   1   12    9      23.23       1.55      20.58 o
   2    8   14      14.23       1.99      12.87 o
   4   10   11      80.60       1.46      83.65 o
   9    3   12      19.87       1.27      20.65 o
   9    9    6      17.10       1.70      19.61 o
  13    0    2      44.60       1.53      45.95 o
  11    4    8      16.64       1.54      16.47 o
   5    0   16       0.00       4.36       3.94 <
   7   10    8      16.13       1.80      14.46 o
   1   14    2      86.55       1.49      87.34 o
   9    5   11      54.07       1.03      54.53 o
   1    7   15      60.08       1.17      61.04 o
  10    9    2       0.00       3.65       7.46 <
   2    5   16      73.03       1.29      75.88 o
   9   10    3      39.98       0.99      40.03 o
  12    4    5      89.00       1.52      88.64 o
  13    1    2     144.91       2.49     142.38 o
   2   10   12      19.08       1.65      20.23 o
  11    7    4       9.18       3.52       6.34 <
   2   14    0      40.24       1.06      41.61 o
   5    1   16       0.00       3.65       2.68 <
  12    3    6      11.06       2.74       6.61 <
   5   13    2      76.82       1.35      77.75 o
   6    3   15      44.57       1.05      43.75 o
  11    6    6      15.41       1.84      15.50 o
   9    8    8      10.40       3.25      14.86 <
  10    2   11      27.09       1.02      27.67 o
   2    2   17       6.16       4.07       9.18 <
   2   14    1      12.32       1.83      10.18 o
  12    1    7       0.00       3.98       2.38 <
  13    2    1      14.13       2.50      12.81 <
   8   11    3      49.34       0.96      48.92 o
   7    8   11     136.86       2.27     137.97 o
   7   12    1      57.25       1.04      55.68 o
   6    8   12      24.90       1.32      28.38 o
   0   14    3      27.86       1.62      26.47 o
   7    7   12       4.44       3.80       0.93 <
   7   11    6      40.40       1.03      43.43 o
   6   12    5       2.90       3.93       2.02 <
   2   12    9       0.00       4.11       3.07 <
   1    3   17      51.95       1.14      52.91 o
   1   11   11      67.38       1.30      70.91 o
   1   13    7      37.44       1.16      36.19 o
   8    4   13      48.80       1.01      48.80 o
   1   14    3      37.75       0.98      38.31 o
   2   14    2      15.41       1.84      16.07 o
  12    5    4       8.30       3.73      10.71 <
   3   13    6      70.94       1.32      71.48 o
  10    9    3      98.95       1.67      99.89 o
   6    7   13      84.23       1.47      85.92 o
  13    2    2      13.47       2.67       7.01 <
   6    9   11     109.44       1.88     109.21 o
   2    7   15     127.18       2.12     127.53 o
   7    4   14      95.92       1.61      96.37 o
   5    2   16       5.03       3.89       5.38 <
   7   12    2      76.35       1.31      79.67 o
  12    6    0      38.49       1.55      37.81 o
  13    1    3       0.00       4.19       9.03 <
  11    3    9       6.05       3.61       4.77 <
   3    1   17       0.00       4.06       6.36 <
   5    5   15      85.20       1.46      86.15 o
   3    9   13      65.33       1.22      66.37 o
   5   11    9      79.66       1.44      80.60 o
   5   13    3      20.71       1.43      20.83 o
   8    7   11      25.15       1.37      25.60 o
   4   13    5      21.99       1.51      24.55 o
  12    2    7      19.15       1.68      23.53 o
  12    6    1      87.12       1.54      87.98 o
  10    8    6      25.48       1.25      30.97 o
   4    6   15      77.81       1.36      79.59 o
   7    9   10      59.36       1.16      61.67 o
   9   10    4      20.84       1.25      20.14 o
   3    8   14      12.77       2.43      15.95 <
   8    0   14      16.56       2.35      21.16 o
   8    8   10      17.90       1.79      16.93 o
   4    4   16      62.60       1.22      62.61 o
   4   12    8     121.01       2.06     120.14 o
   6   11    8     129.77       2.19     128.57 o
  11    8    1      43.66       1.01      44.80 o
   7    6   13      79.36       1.38      77.27 o
   5    8   13      21.34       1.52      20.49 o
   5   12    7      21.01       1.64      22.73 o
   3    5   16      22.68       1.41      25.86 o
   5    9   12      41.88       1.08      45.17 o
  10    3   11      54.53       1.03      55.18 o
   8    1   14      21.21       1.36      21.60 o
   2    3   17      39.91       1.14      39.97 o
   8   11    4      45.69       0.99      47.07 o
   4   11   10       0.00       4.11       4.52 <
   2   11   11      67.19       1.30      68.37 o
   9    4   12      18.33       1.56      20.87 o
   2   13    7      38.09       1.12      40.14 o
  12    6    2      18.10       1.77      16.69 o
   3   10   12       5.81       3.89       7.66 <
  10    6    9      29.04       1.15      28.93 o
   8    6   12      28.77       1.16      28.95 o
  13    3    1      25.23       1.58      24.61 o
   0    6   16      24.90       1.96      28.27 o
  11    7    5      46.07       1.04      46.92 o
   2   14    3      21.34       1.42      22.54 o
   0   14    4     133.81       2.41     129.00 o
  13    2    3      15.28       2.27      12.80 o
   3    2   17      81.86       1.45      83.41 o
   7   12    3      46.92       0.98      47.32 o
   3   14    1      48.13       1.00      50.29 o
   8   10    7      47.34       1.05      47.96 o
  13    0    4      32.96       1.45      30.57 o
  11    0   10     141.05       2.43     140.88 o
  11    8    2       0.00       3.70       4.51 <
   1    6   16      11.12       2.91       6.50 <
  12    4    6      11.12       2.53      13.10 <
   1   14    4      37.85       0.99      40.26 o
   6    4   15       6.71       3.89       9.10 <
   9    1   13      32.86       1.01      31.89 o
   7    1   15       9.11       3.09       5.56 <
   9    9    7      53.44       1.12      52.81 o
  10    5   10       0.00       3.80       6.30 <
  10    7    8      15.55       2.09      15.74 o
  10    9    4      27.50       1.08      29.17 o
   3   12    9      52.60       1.17      52.56 o
   6    6   14       0.00       3.89       2.49 <
   0    4   17      40.40       1.45      37.02 o
  13    1    4      25.59       1.37      25.87 o
  13    3    2      88.84       1.61      86.59 o
   6   10   10      41.65       1.13      42.44 o
  11    1   10      48.20       0.98      48.68 o
  11    5    8      20.94       1.31      23.36 o
   5    3   16       0.00       3.93       4.69 <
   5    7   14      55.52       1.14      55.91 o
   5   13    4      22.59       1.47      23.69 o
   8    2   14       0.00       3.80       1.59 <
   3   14    2     120.90       2.05     123.50 o
   3    7   15      63.80       1.18      62.84 o
  12    3    7      20.47       1.58      21.74 o
  12    5    5      51.82       1.07      52.57 o
   8    9    9      41.87       1.12      41.63 o
  11    6    7      74.58       1.32      75.67 o
   1    4   17      74.34       1.35      75.18 o
   5   10   11      28.97       1.33      27.27 o
  12    6    3     108.40       1.85     108.37 o
   6   12    6       8.71       3.63       3.54 <
   9    7   10      16.51       1.89      17.54 o
  12    0    8     113.20       2.06     112.17 o
   0   12   10      11.80       4.71      14.34 <
   7   11    7      45.24       1.04      46.75 o
  11    4    9      25.81       1.13      26.48 o
   6   13    0      52.21       1.15      49.98 o
   9    2   13       0.00       3.65       6.32 <
  11    8    3      65.88       1.21      65.00 o
   9    6   11      39.80       1.02      42.25 o
   7    2   15       9.18       3.14       5.63 <
   9   10    5      31.57       1.09      29.37 o
   7   10    9      90.16       1.55      91.15 o
   2    6   16       9.78       3.02       0.47 <
   2   14    4       0.00       3.80       1.52 <
  12    1    8      40.50       1.02      41.26 o
  13    2    4      18.44       1.96      20.86 o
  11    2   10     106.39       1.72     106.36 o
   6   13    1      51.19       0.98      52.44 o
   4   13    6       0.00       3.98       0.77 <
   7   12    4       0.00       3.56       0.42 <
   1   12   10      96.37       1.69      94.35 o
  13    3    3      55.32       1.21      57.51 o
   3    3   17      38.07       1.15      40.33 o
   3   11   11      59.64       1.23      61.73 o
   3   13    7      21.64       1.59      20.41 o
   8    5   13      12.38       2.39       9.06 <
   4    1   17      14.37       2.21       9.03 o
   8   11    5       8.63       3.02       6.50 <
   4    9   13      29.23       1.21      29.57 o
   9    8    9      72.03       1.29      70.56 o
  10    0   12      47.60       1.21      50.60 o
   6    0   16      54.09       1.29      54.95 o
   3   14    3      11.80       2.45      14.50 <
   0   10   13      81.60       1.62      83.61 o
   7    5   14      26.03       1.25      24.38 o
   0   14    5      56.91       1.34      57.28 o
   1    9   14      37.45       1.11      37.99 o
   1   13    8      19.12       1.90      23.14 o
  10    4   11      45.67       1.01      46.50 o
  10    8    7      70.88       1.32      72.74 o
   2    4   17      15.91       2.13      14.67 o
   4    8   14      16.34       1.95      17.36 o
  10    1   12     112.43       1.84     112.48 o
   6    1   16     131.51       2.13     131.16 o
  13    4    1      13.62       2.59       4.48 <
   6   13    2       7.95       3.18      11.45 <
   1   10   13      83.84       1.51      84.16 o
   1   14    5      67.95       1.24      68.16 o
   0    8   15     112.39       2.08     112.48 o
  11    7    6      38.76       1.03      39.14 o
   8    3   14       3.75       3.70       5.69 <
  10    9    5      52.82       1.04      52.52 o
   4    5   16      30.60       1.26      29.20 o
  12    2    8      90.15       1.58      90.35 o
  12    6    4      33.03       1.17      31.10 o
  13    1    5      28.82       1.16      27.41 o
   4   10   12      26.27       1.45      29.37 o
   4   14    0     132.87       2.29     131.91 o
   5   13    5       8.21       3.85       9.86 <
   5    6   15      50.69       1.12      52.55 o
   1    8   15      39.02       1.10      41.35 o
   4    2   17       7.21       4.15      14.24 <
   2   12   10       0.00       4.19       4.06 <
   9    5   12       0.00       3.61       5.40 <
   4   14    1      31.52       1.03      32.46 o
  13    4    2      30.99       1.33      33.90 o
  11    8    4       5.69       3.61       3.83 <
   5    4   16       0.00       4.11       1.24 <
   5   12    8       4.11       4.06       1.55 <
   0    0   18      14.37       6.31       8.50 <
   9    3   13      73.63       1.30      75.85 o
   7    3   15      34.24       1.09      33.03 o
   9   11    1      82.45       1.43      84.73 o
   2    9   14      10.80       2.93      12.56 <
   2   13    8      97.97       1.77      97.14 o
  12    4    7      30.73       1.13      31.45 o
  10    2   12      38.56       0.97      38.26 o
   6    2   16      25.95       1.31      25.02 o
  10   10    0      34.12       1.38      36.78 o
  13    3    4      15.77       2.24      17.57 o
  11    3   10      35.75       1.02      35.70 o
   4   12    9      58.53       1.28      58.08 o
  12    5    6      12.26       2.36      13.50 <
   5   11   10      53.21       1.26      53.82 o
  12    7    0      22.96       1.87      20.35 o
   6    5   15      90.91       1.52      89.11 o
   6   11    9      19.87       1.76      20.57 o
   6   13    3      49.17       1.01      50.61 o
   1    0   18     129.72       2.57     127.40 o
   7    8   12      28.68       1.18      26.99 o
   3    6   16      20.47       1.51      20.29 o
   3   14    4      18.21       1.64      16.36 o
  10   10    1      25.37       1.20      24.40 o
   8   10    8      59.26       1.15      61.20 o
   2   10   13      25.73       1.34      27.36 o
   4   14    2      17.67       1.85      17.72 o
   2   14    5       0.00       4.02       4.63 <
  12    7    1      14.18       2.04      14.18 o
  13    2    5       0.00       3.93       1.63 <
   4    7   15      10.54       3.07      12.88 <
   7   12    5      34.51       1.07      33.92 o
   9    9    8      21.04       1.47      19.91 o
   1    1   18      77.97       1.54      77.01 o
   9   11    2     113.90       1.90     115.57 o
   1   11   12      24.81       1.41      28.41 o
   9   10    6      14.42       2.54       8.84 <
   6    8   13      32.81       1.16      37.83 o
   2    8   15      18.52       1.66      19.65 o
   8   12    0      79.24       1.55      80.51 o
   6   12    7      15.32       2.17      12.43 o
   7    7   13      34.73       1.08      35.25 o
   7    9   11      21.37       1.55      20.26 o
   1    5   17      74.85       1.36      75.23 o
  13    4    3      19.41       1.87      18.20 o
   6    9   12      24.87       1.49      22.83 o
   3    4   17      43.48       1.13      44.31 o
  10    6   10      26.38       1.24      29.36 o
  10   10    2      29.92       1.11      30.74 o
   8    8   11      49.07       1.10      46.62 o
   8   12    1      40.43       0.98      40.66 o
  12    3    8      23.50       1.25      20.83 o
  12    7    2       0.00       3.89       3.50 <
  10    7    9      82.81       1.48      82.77 o
   8    7   12      11.49       2.57       9.34 <
   8   11    6       2.90       3.80       3.60 <
  11    6    8       0.00       3.80       2.12 <
   0    2   18      65.65       1.48      69.07 o
  11    5    9       4.59       3.61       5.63 <
   0   14    6       7.68       5.27      13.70 <
   4    3   17      41.48       1.13      42.51 o
   4   11   11      14.57       2.47      13.91 <
   4   13    7       0.00       4.06       5.22 <
  12    6    5      82.08       1.43      81.41 o
   2    0   18       9.18       5.69       6.59 <
   4   14    3      30.46       1.24      30.48 o
   1    7   16      25.62       1.40      26.89 o
   7   11    8       0.00       3.84       4.91 <
  13    0    6      24.21       2.01      18.07 o
   1    2   18      60.27       1.20      62.52 o
   3   12   10      51.84       1.19      51.17 o
   8    4   14      32.23       1.19      33.93 o
   1   14    6      74.46       1.38      73.95 o
   8   12    2      11.12       3.10       8.20 <
   9   11    3      43.80       0.95      45.75 o
  10    3   12      65.93       1.23      65.30 o
  10    9    6      12.09       2.45      11.47 <
   6    3   16      76.97       1.35      77.54 o
   2    1   18       5.43       4.78       8.04 <
   6    7   14      18.52       1.77      16.67 o
   2   11   12      57.18       1.21      58.27 o
   6   13    4      97.31       1.69      94.82 o
  11    8    5     117.55       1.96     117.84 o
  13    1    6     112.70       1.88     111.46 o
   3    9   14      49.82       1.11      53.70 o
  10    5   11      78.41       1.38      77.59 o
   5   13    6     133.56       2.26     133.01 o
   3   13    8      37.88       1.32      39.92 o
   8    9   10      47.84       1.15      49.98 o
   2    5   17      68.83       1.29      69.55 o
  10   10    3      26.14       1.22      28.75 o
  13    3    5      39.57       1.10      40.31 o
  13    5    1      79.39       1.48      81.28 o
   6   10   11      14.86       2.38      12.72 o
  11    1   11       7.77       3.35      12.53 <
  11    7    7       8.71       3.31      11.19 <
  11    9    1      43.19       1.03      45.05 o
   5    1   17      50.66       1.15      48.98 o
   5    9   13      68.49       1.27      69.24 o
  12    1    9      17.30       1.73      18.64 o
  12    7    3      31.68       1.19      35.15 o
   9    4   13      16.68       1.75      15.85 o
   7    4   15      39.30       1.07      39.61 o
   3   10   13      38.85       1.11      40.37 o
  10    8    8       0.00       4.06       0.64 <
   8    6   13      71.80       1.28      70.72 o
   3   14    5      21.24       1.62      22.83 o
  13    4    4      16.73       2.16      14.97 o
  11    4   10      66.49       1.19      68.01 o
   7    6   14      59.98       1.15      61.70 o
   5    8   14      17.78       1.84      20.81 o
   7   10   10      51.00       1.17      53.24 o
   9    7   11     119.69       2.00     118.11 o
   1   13    9      14.71       2.49      16.75 <
   2    7   16       7.31       3.84       5.42 <
   3    8   15      48.70       1.11      50.54 o
   2    2   18      27.50       1.39      25.81 o
  13    5    2      51.27       1.20      50.25 o
   8   12    3      40.14       0.98      42.80 o
   0   12   11      72.86       1.73      70.93 o
  11    9    2      11.19       2.58      10.39 <
   2   14    6      22.50       1.57      25.23 o
   5    5   16      47.23       1.13      47.18 o
  13    2    6      11.56       2.74      15.02 <
   9    0   14      60.61       1.30      61.37 o
   9    8   10       9.03       3.82      13.44 <
   5   10   12       5.30       4.19       3.86 <
   7   12    6      76.59       1.36      77.58 o
   4    6   16      46.68       1.06      47.96 o
   4   14    4     118.93       2.02     117.37 o
  12    5    7      15.91       1.87      16.18 o
   8    1   15       0.00       3.84       1.05 <
  11    2   11      27.91       1.11      30.25 o
   5    2   17      32.43       1.17      33.76 o
  12    2    9       8.95       3.46       6.20 <
   1   12   11      43.68       1.19      46.84 o
   5   14    1       3.75       3.84       3.02 <
   9    1   14      56.09       1.07      52.59 o
   1    3   18      76.06       1.38      73.47 o
   9   11    4       0.00       3.80       9.71 <
   9    6   12      49.89       1.08      50.81 o
   3    0   18      90.95       1.99      87.71 o
  12    4    8      76.01       1.32      76.88 o
   7   13    1      24.04       1.17      24.14 o
   1   15    1       9.26       3.19       3.27 <
   9   10    7      52.85       1.10      54.18 o
   5   12    9      45.49       1.15      47.29 o
  10   10    4      41.29       0.99      41.09 o
   4    4   17      46.45       1.13      48.49 o
   3    1   18      66.12       1.42      66.73 o
  12    7    4      27.93       1.30      28.56 o
   3   11   12      10.67       3.36      12.49 <
   6   13    5      44.66       1.12      45.55 o
   2   13    9      48.26       1.26      50.97 o
   7    0   16       4.27       4.89       2.85 <
  12    6    6       3.93       3.80      11.36 <
   5   14    2      49.04       1.07      49.63 o
   6    6   15       2.90       4.02       3.66 <
  13    5    3     101.89       1.81     102.21 o
  11    9    3      23.62       1.33      22.44 o
   3    5   17      31.70       1.27      32.64 o
   5    7   15      54.01       1.14      53.33 o
   8   11    7      26.98       1.24      27.52 o
  14    0    0      65.38       2.01      64.14 o
  10    4   12      21.24       1.46      23.79 o
   8    2   15       2.37       3.89       6.82 <
   6    4   16      19.52       1.68      20.25 o
   8   10    9      28.45       1.35      28.43 o
   0    6   17      53.85       1.41      52.59 o
   6   12    8      42.94       1.15      44.46 o
   7    1   16       8.55       3.46       8.51 <
   0   14    7       0.00       4.74       5.00 <
   7   13    2      24.98       1.16      26.01 o
   1   15    2     143.34       2.37     140.42 o
   9    2   14      40.21       1.05      41.36 o
  11    8    6      22.53       1.41      23.02 o
   8   12    4      84.68       1.44      87.40 o
   4   12   10      27.42       1.62      26.68 o
   2   12   11      13.93       2.68      14.50 <
   9    9    9      65.91       1.29      67.39 o
  14    1    0     105.84       2.12     107.04 o
   2    3   18      46.77       1.14      49.24 o
  13    4    5      44.74       1.11      46.52 o
   6   11   10       7.11       4.15       4.48 <
   2   15    0     151.24       2.60     148.24 o
   1    6   17      39.73       1.14      41.90 o
   1   14    7      14.81       2.71      14.02 <
  13    3    6      74.83       1.37      74.56 o
  14    1    1      23.23       1.70      24.03 o
   3    7   16      12.32       2.52       6.69 <
  10    1   13      35.55       1.00      37.59 o
   8    5   14       8.87       3.49       6.04 <
  10    9    7      88.28       1.53      87.93 o
   4    9   14      19.66       1.71      17.58 o
   4   13    8      44.22       1.15      45.93 o
   3    2   18      56.54       1.19      57.06 o
   2   15    1      18.02       1.74      20.50 o
   3   14    6      81.58       1.47      80.65 o
  13    1    7       0.00       3.89       5.52 <
  11    3   11      17.82       1.68      19.20 o
   0   10   14      39.85       1.47      42.73 o
   5    3   17      58.67       1.15      58.20 o
  12    3    9       0.00       3.70       3.41 <
   5   11   11      35.96       1.36      36.97 o
   5   13    7      31.86       1.26      34.33 o
  11    6    9      72.68       1.35      71.67 o
  14    0    2       0.00       5.03       0.24 <
   5   14    3      19.80       1.73      19.46 o
   4   10   13      94.32       1.62      92.88 o
   4   14    5      10.20       3.24      10.68 <
   7    2   16       6.16       4.07       9.76 <
   1   10   14      29.92       1.37      31.69 o
  12    8    0       7.11       4.55       8.66 <
   0    4   18      14.57       3.38      18.32 <
   9    5   13      95.83       1.61      97.35 o
   7    5   15      29.16       1.30      28.43 o
  14    1    2      29.11       1.44      30.61 o
   9   11    5      60.36       1.18      59.47 o
   7   11    9      35.90       1.12      35.81 o
   1    9   15      53.97       1.14      53.13 o
   7   13    3      15.00       1.80      12.17 o
  10    7   10      27.47       1.37      29.62 o
   1   15    3       0.00       3.89       9.75 <
  14    2    0      30.55       1.92      31.39 o
   2   15    2      38.05       1.07      37.13 o
  12    8    1      45.35       1.05      46.57 o
   4    8   15      69.30       1.29      70.34 o
  13    5    4      12.82       2.86      11.08 <
  11    5   10      20.43       1.54      20.57 o
  11    7    8      13.72       2.42       4.02 <
  11    9    4      10.47       2.62      12.81 <
  14    2    1      18.71       2.09      22.90 o
   1    4   18      58.92       1.20      58.30 o
  10    2   13       8.71       3.23      10.23 <
  10    6   11      30.09       1.19      29.33 o
  10   10    5      17.82       1.72      14.43 o
   2    6   17      13.47       2.31      13.95 <
   2   14    7      25.84       1.68      26.00 o
  12    7    5      16.64       1.83      20.03 o
   8    3   15      27.73       1.26      30.00 o
   3   13    9       9.03       4.52      10.22 <
  13    2    7       6.71       4.02       1.78 <
  13    6    1       5.43       4.19       3.28 <
   7    8   13      35.21       1.09      35.02 o
   7   12    7      64.36       1.21      67.91 o
   9    3   14      56.76       1.15      55.44 o
   7    9   12      11.74       2.82       9.15 <
  12    0   10      20.36       1.89      20.61 o
  12    8    2      18.63       1.65      21.20 o
  10    8    9      57.77       1.16      59.21 o
   4    0   18       8.21       5.78      10.73 <
   8    8   12      13.47       2.46       2.21 <
   0    8   16      11.56       4.02       6.88 <
   1   11   13      44.72       1.11      46.70 o
   6   13    6       4.89       4.11       1.01 <
  14    2    2      25.89       1.54      25.40 o
   3   12   11      46.53       1.19      47.63 o
   8   12    5      54.59       1.11      55.26 o
   2   10   14      11.25       2.94      11.62 <
  14    1    3       0.00       4.27       2.19 <
   3    3   18      33.07       1.27      35.62 o
  12    1   10       0.00       3.70       5.79 <
  12    5    8      17.51       1.75      15.02 o
   6    1   17      11.49       3.06      12.59 <
   4    1   18       0.00       4.23       4.31 <
   6    9   13      77.45       1.39      78.24 o
  13    6    2      17.26       2.21      16.12 o
   2    9   15     105.08       1.79     104.80 o
   4   11   12       9.70       3.70       3.44 <
   2   15    3      46.13       1.12      46.20 o
   5    6   16       5.56       4.11       8.47 <
   1    8   16      24.95       1.43      24.76 o
   5   14    4      18.67       1.87      18.80 o
   8    7   13      49.77       1.08      48.19 o
   3   15    1      12.26       2.47      14.81 <
   8    9   11      23.89       1.57      22.94 o
   4    5   17      22.46       1.63      22.45 o
  12    6    7      80.75       1.41      80.22 o
   2    4   18      29.74       1.33      29.35 o
   6    8   14       0.00       4.02       8.22 <
   7    3   16      31.61       1.19      32.33 o
   7    7   14       0.00       3.93       2.77 <
   7   13    4       8.47       3.49      10.55 <
   1   13   10      69.51       1.34      69.76 o
   1   15    4      10.34       3.00       4.65 <
  13    4    6      33.87       1.17      35.77 o
  11    0   12      29.92       1.46      30.57 o
   9   10    8      15.95       2.17      18.86 o
  14    3    0      55.53       1.56      56.21 o
  10    5   12      30.34       1.12      29.41 o
   6    5   16      48.67       1.13      46.45 o
  10   11    0      71.44       1.47      70.26 o
  11    4   11      43.47       1.06      42.05 o
  11    8    7      58.17       1.20      58.50 o
   5    4   17      66.34       1.27      67.40 o
   7   10   11      25.07       1.56      27.89 o
  12    4    9      44.98       1.01      45.98 o
  12    8    3      64.97       1.25      64.34 o
   6   10   12      46.27       1.18      48.37 o
  11    1   12      27.98       1.11      28.20 o
   6   14    0      23.65       1.56      25.86 o
  14    3    1      57.79       1.26      56.46 o
  10    3   13      32.14       1.17      33.50 o
   3   15    2      64.65       1.21      64.38 o
  10   11    1      79.49       1.40      81.22 o
   4    7   16       0.00       4.06       1.38 <
   8   11    8      10.87       2.85      11.70 <
   2   11   13      65.69       1.25      67.25 o
  14    2    3       7.01       4.28       4.60 <
  12    2   10      12.82       2.31       7.26 <
   6    2   17      31.08       1.20      32.79 o
   4    2   18      21.51       1.96      13.10 o
  13    3    7      39.66       1.11      40.98 o
  13    5    5      48.07       1.07      48.39 o
   6   14    1      12.49       2.15      17.40 <
  11    9    5      27.93       1.25      30.55 o
   4   14    6      24.12       1.53      21.95 o
   0   14    8     112.54       2.09     113.30 o
  13    6    3      21.54       1.63      20.60 o
   9    8   11      14.95       2.45      12.42 o
  14    0    4      75.17       1.52      77.48 o
   3    6   17      37.25       1.10      37.88 o
   9   12    1      31.17       1.12      33.45 o
   3   14    7      24.50       1.54      23.68 o
   2    8   16       3.56       3.89       3.03 <
   9    7   12      20.77       1.69      21.93 o
   9   11    6      33.18       1.13      33.95 o
  13    0    8      30.30       1.57      34.26 o
   5   12   10      51.28       1.28      49.01 o
   1   14    8      12.43       3.28      12.63 <
   6   12    9       7.59       4.15       5.20 <
   0   12   12      88.68       1.92      86.97 o
  14    1    4      81.93       1.47      82.64 o
  14    3    2       0.00       4.32       2.35 <
  10    9    8       0.00       4.02       8.57 <
  10   11    2      12.93       2.24      11.76 <
   2   13   10       0.00       4.32       5.87 <
   2   15    4     112.23       1.88     112.13 o
   8    4   15      48.51       1.12      49.87 o
  10   10    6      10.06       2.87      10.33 <
  13    1    8       8.04       4.19       3.08 <
   6   14    2      14.52       1.90      14.28 o
   5    9   14      41.17       1.12      42.16 o
  12    7    6       9.26       3.27       3.32 <
   5   13    8      21.86       1.70      21.70 o
   6    7   15      49.58       1.13      50.15 o
  11    2   12       2.05       3.75       8.18 <
   9    4   14      30.85       1.23      31.54 o
   9   12    2      13.72       2.16      14.10 o
   3   10   14      46.90       1.12      47.48 o
   1   12   12      20.16       1.98      22.05 o
   8    6   14       7.77       3.98       2.09 <
   8   10   10       7.21       4.15       3.04 <
   3    9   15      39.82       1.14      41.70 o
   3   15    3      19.87       1.62      20.05 o
   4   13    9       0.00       4.51       1.28 <
  11   10    1      56.77       1.12      56.95 o
   5   10   13      64.18       1.29      63.56 o
   5   14    5      17.51       1.98      20.76 o
   9    9   10       0.00       4.15       4.66 <
   1    5   18      29.14       1.35      30.37 o
   3    4   18      65.41       1.26      64.88 o
  12    8    4      34.81       1.14      35.93 o
   8   12    6      11.19       2.77       3.06 <
   1    1   19      24.95       2.01      23.45 o
   1    7   17      55.06       1.17      55.01 o
   7   13    5      15.18       2.00      18.01 o
   1   15    5      17.38       2.08      21.34 o
   9    6   13      33.41       1.15      35.12 o
   7    6   15      49.06       1.09      50.19 o
  14    2    4      58.37       1.28      59.64 o
   5    8   15      62.41       1.22      62.93 o
   4   12   11      34.99       1.43      35.01 o
   2   14    8      11.68       3.50      12.78 <
  14    3    3      28.58       1.44      29.23 o
  12    3   10      11.68       2.47      12.14 <
   6    3   17      38.49       1.13      39.91 o
   4    3   18       0.00       4.19       3.09 <
  10   11    3      74.24       1.30      75.89 o
  13    2    8       8.79       3.76       8.15 <
  13    6    4       6.91       4.07       5.57 <
   6   11   11      86.75       1.62      88.95 o
   8   13    0      44.41       1.20      43.17 o
  11    6   10      41.72       1.15      41.44 o
   6   13    7      47.81       1.16      49.59 o
  11   10    2      47.76       1.06      48.13 o
   7    4   16      15.77       2.11      15.86 o
   4   15    0      16.17       2.75      14.57 <
   7   12    8      17.30       1.85      18.36 o
  11    7    9      20.02       1.75      20.74 o
   6   14    3       9.26       3.19       5.70 <
   3   11   13      58.66       1.25      60.34 o
   8   13    1      17.70       1.69      17.02 o
   4   15    1       8.79       3.76       2.50 <
  14    4    0      29.11       2.03      32.46 o
   9   12    3       9.11       3.09       6.04 <
   0    2   19      56.06       1.72      59.20 o
   2   12   12      11.25       3.38      15.54 <
   7   11   10      52.40       1.09      53.97 o
   5    0   18      38.07       2.02      40.43 o
  14    4    1      44.39       1.24      43.87 o
   3    8   16      18.60       1.91      18.36 o
  10    4   13      17.67       2.05      16.37 o
   8    0   16      98.63       1.88      95.95 o
   9    1   15       7.50       3.93       3.92 <
   2    5   18       8.71       4.12      12.36 <
  13    4    7       9.78       3.31       9.26 <
   1    2   19       0.00       4.78       3.82 <
  13    5    6      22.50       1.45      24.05 o
  11    3   12       0.00       3.93       0.65 <
  11    9    6      31.70       1.27      31.48 o
   5    1   18      90.50       1.58      91.06 o
  14    1    5       0.00       4.11      11.17 <
   5   11   12      13.88       2.69      17.68 <
   8    1   16      25.81       1.34      23.71 o
  10    7   11      58.19       1.23      57.00 o
   3   13   10      48.78       1.31      50.53 o
   3   15    4       7.59       4.15       7.46 <
   2    1   19      20.84       2.38      20.70 o
   2    7   17      56.13       1.13      55.43 o
   8   13    2      36.62       1.01      37.98 o
   4   15    2      17.06       1.99      15.95 o
   2   15    5      22.34       1.64      24.52 o
  12    6    8      48.25       1.07      48.74 o
  13    7    1      63.04       1.24      64.65 o
  11    5   11      24.01       1.39      25.82 o
   5    5   17      40.74       1.17      39.06 o
  12    5    9      28.55       1.21      28.21 o
  11   10    3      63.97       1.20      66.13 o
  14    4    2      30.87       1.38      30.31 o
  10    0   14       0.00       4.48       3.10 <
  10    8   10       7.11       4.28       5.27 <
   4    6   17      77.41       1.40      79.06 o
   4   14    7      35.57       1.25      36.72 o
  11    8    8       9.63       3.58      10.26 <
  14    3    4      53.82       1.23      55.12 o
   9   11    7      44.30       1.07      45.69 o
  10    1   14      30.69       1.11      31.82 o
  10   11    4      45.63       1.08      43.05 o
   9    2   15      20.33       1.59      25.53 o
   9   10    9       8.95       3.93      12.95 <
  12    8    5      45.67       1.08      46.72 o
  10    6   12       8.87       3.96       9.57 <
   6    6   16      23.23       1.61      24.23 o
  13    3    8      15.64       2.13      15.70 o
  13    7    2      17.78       1.95      20.43 o
   6   14    4      12.09       2.85      17.48 <
   5    7   16      35.75       1.19      37.24 o
  12    9    0      17.70       2.48      19.26 o
   5    2   18      43.03       1.17      43.45 o
  14    2    5      26.43       1.39      25.40 o
   9   12    4      15.46       2.10      15.09 o
   8    2   16      67.63       1.29      65.03 o
   5   14    6      43.24       1.16      44.68 o
   3   14    8       5.81       4.55       2.65 <
  10   10    7       9.85       3.00       6.29 <
   2    2   19       2.65       4.89       9.93 <
   4   10   14      20.47       1.71      22.09 o
  12    1   11       2.65       3.75       2.89 <
  12    7    7      63.53       1.20      63.25 o
  12    9    1      22.12       1.47      24.87 o
   8    5   15      15.41       2.29      16.28 o
   8   11    9      16.17       2.01      16.86 o
  13    6    5      33.62       1.14      35.77 o
   4    9   15       9.63       3.51       4.40 <
   8   13    3      18.52       1.54      17.54 o
   4   15    3       0.00       4.15       0.69 <
   0   10   15      85.31       1.89      87.86 o
   9    5   14      58.25       1.19      58.00 o
   0   14    9       0.00       4.96       8.88 <
   7   13    6      56.72       1.15      57.98 o
   1   15    6      72.67       1.44      72.06 o
  14    4    3      12.43       3.06      12.25 <
  12    4   10       4.11       3.75       1.59 <
   3   12   12      39.20       1.26      41.92 o
   6    4   17      18.67       1.83      20.51 o
   4    4   18       0.00       4.19       4.75 <
   7    1   17      11.86       3.09      13.32 <
   1    3   19      53.27       1.18      52.92 o
   7    9   13      42.48       1.14      43.14 o
   1   13   11      19.98       1.99      17.40 o
   1   10   15      18.25       1.94      17.31 o
  10    2   14      10.80       2.93       9.12 <
   1   14    9      12.66       3.39       9.87 <
   8    8   13      39.05       1.15      40.20 o
   8   12    7      46.03       1.09      47.39 o
   3    5   18      67.81       1.29      67.70 o
  12    9    2       8.63       3.50       6.43 <
  10    9    9      64.45       1.29      63.25 o
   8    9   12      20.33       1.86      21.40 o
  11   10    4      20.36       1.45      20.15 o
   7    8   14       9.78       3.24      10.53 <
  13    1    9       7.01       4.07       6.08 <
   0    6   18       9.03       4.96       6.52 <
  13    7    3      31.61       1.27      30.40 o
   3    1   19       0.00       4.85       2.36 <
   3    7   17      36.94       1.12      38.28 o
   5   13    9      63.72       1.37      63.97 o
   3   15    5      26.27       1.47      28.75 o
   4   11   13      24.18       1.67      21.69 o
  14    0    6       9.34       4.71       1.03 <
  12    2   11      37.64       1.09      37.92 o
   6   12   10       8.21       4.56       2.30 <
   7    5   16      27.53       1.41      29.67 o
   1    9   16       6.16       4.36      12.27 <
   1   11   14      32.14       1.38      31.59 o
  11    4   12       0.00       3.98       7.25 <
   1    6   18      23.11       1.62      25.21 o
   7   10   12      38.78       1.15      40.46 o
   4    8   16      10.20       3.38      10.55 <
   9    3   15      25.70       1.55      28.56 o
  14    1    6      25.07       1.45      25.14 o
  14    5    0      81.70       1.80      80.38 o
   6    9   14      28.65       1.32      28.59 o
   6   13    8     103.73       1.80     103.63 o
   7    2   17       9.11       3.78       8.04 <
   2   15    6       9.63       4.23       3.46 <
   5   12   11      24.33       1.88      23.47 o
   7   14    1      46.53       1.06      49.96 o
   5    3   18      58.38       1.17      58.18 o
  14    3    5      24.56       1.45      26.03 o
  14    5    1      24.47       1.65      26.32 o
  10    5   13      78.77       1.40      79.48 o
   8    3   16      15.77       2.11      17.97 o
   8    7   14       2.05       3.98       9.02 <
  10   11    5      42.52       1.08      43.05 o
   2    3   19      37.92       1.20      38.32 o
   8   13    4      29.66       1.20      31.65 o
   4   13   10      10.67       3.96       8.07 <
   2   13   11      37.49       1.29      37.89 o
   9    8   12      19.84       1.97      23.01 o
   4   15    4      14.28       2.47      17.61 <
  13    5    7      57.57       1.15      57.77 o
   6   10   13      33.37       1.32      36.06 o
  11    1   13      27.37       1.18      31.20 o
   2   10   15       0.00       4.11       3.49 <
   6   14    5      21.28       1.71      20.09 o
  11    9    7       4.89       4.19       8.67 <
   2   14    9      10.06       4.19       8.55 <
  12    9    3      26.70       1.28      25.74 o
   5   15    1      19.30       1.81      17.80 o
  13    2    9      12.03       2.87       9.82 <
   3    2   19      26.00       1.96      25.97 o
  14    4    4      13.72       2.77      13.39 <
   9   12    5      26.54       1.28      27.83 o
   7   12    9      84.15       1.45      85.17 o
   8   10   11      86.39       1.56      85.09 o
  13    4    8      11.19       2.77      12.77 <
  12    8    6       0.00       3.93       2.75 <
   7   14    2      75.13       1.31      75.94 o
   6    8   15      17.02       2.04      16.68 o
   9    7   13      25.54       1.45      24.94 o
   9    9   11      54.74       1.22      56.43 o
   7    7   15      31.19       1.22      31.01 o
  14    5    2       8.87       4.28       6.71 <
   0   16    0     161.49       3.64     156.84 o
  10    3   14       0.00       4.02       3.79 <
   2    9   16      39.82       1.17      41.78 o
   2   11   14       5.56       4.11       5.81 <
  14    2    6       4.59       4.06       5.61 <
   0    4   19      57.06       1.46      58.46 o
   2    6   18      45.32       1.15      46.23 o
   0    8   17      52.19       1.43      52.63 o
  13    7    4      10.80       2.93      12.16 <
  11    7   10      11.97       2.88      10.10 <
   0   12   13      37.47       1.94      37.60 o
   0   16    1      19.34       2.38      13.75 o
   5   15    2      80.82       1.47      80.48 o
  13    6    6      19.84       1.66      21.51 o
   4   14    8      86.88       1.63      83.87 o
  12    3   11      13.36       2.27      15.55 <
  11    2   13      28.08       1.30      29.72 o
  11    6   11      68.21       1.26      67.64 o
  11   10    5      41.38       1.08      41.73 o
   5    6   17      33.28       1.38      34.40 o
   1    4   19      23.59       1.65      25.23 o
   1    8   17      54.59       1.17      57.01 o
  12    6    9      46.95       1.15      48.43 o
   1   12   13      41.55       1.25      41.18 o
   5   14    7      29.97       1.37      30.39 o
   6    0   18       0.00       5.81       4.61 <
   1   16    1       1.19       3.98       9.84 <
   9   11    8      12.26       2.59       5.91 <
   4   12   12      55.89       1.32      56.18 o
   7    3   17      28.77       1.30      29.05 o
   0   16    2      36.87       1.50      40.02 o
   7   11   11      12.60       3.35       5.42 <
   7   13    7      36.79       1.12      39.60 o
   6    1   18      24.50       1.59      24.29 o
   1   15    7      14.95       3.35      13.07 <
   6   11   12      41.51       1.34      40.76 o
  11    8    9      89.19       1.58      90.53 o
   7   14    3      12.60       2.41      11.38 <
  10   10    8       0.00       4.36       7.63 <
  14    5    3      50.50       1.23      51.96 o
  12    5   10       7.86       3.98      11.84 <
  12    7    8       6.38       4.19       8.77 <
  12    9    4      10.60       2.92      11.09 <
   6    5   17      62.87       1.25      64.86 o
   3   15    6      45.21       1.17      44.26 o
   4    5   18      13.10       2.80      10.00 <
   5   10   14      13.47       2.57      12.42 <
   1   16    2      58.01       1.17      57.58 o
  13    3    9      21.04       1.67      19.65 o
   3    3   19       4.89       4.28       3.96 <
   5    9   15      53.69       1.16      53.09 o
   3   13   11      42.25       1.34      44.49 o
   5   15    3      30.53       1.32      33.03 o
   4    1   19       0.00       4.89       5.38 <
   4    7   17       8.71       4.04       3.81 <
   8   13    5      34.77       1.14      35.66 o
   9    4   15      19.41       1.83      18.97 o
   4   15    5      22.09       1.69      20.00 o
   3   10   15      64.13       1.25      63.29 o
   8    6   15      52.54       1.17      52.13 o
   3   14    9      19.41       2.26      22.30 o
  10   12    0      32.12       1.54      34.18 o
   2   16    0      32.94       1.90      35.27 o
   9    6   14      24.95       1.40      24.89 o
   5    4   18      38.58       1.22      40.17 o
   9   10   10       5.43       4.28       7.12 <
  14    4    5      47.73       1.14      49.48 o
   8    4   16      76.10       1.39      78.72 o
  10    8   11      14.95       2.64      19.85 <
   2    4   19       0.00       4.23       2.45 <
  10   12    1      13.72       2.21      12.81 o
   2    8   17      15.18       2.37      10.30 o
   8   12    8      77.48       1.39      79.03 o
   2   12   13       0.00       4.40       0.46 <
  14    3    6       8.63       3.91      13.85 <
   2   16    1      10.80       3.00      13.14 <
  10    7   12      40.50       1.15      41.83 o
  10   11    6      18.71       1.82      19.20 o
   6    7   16      12.21       2.88       7.75 <
  13    8    1       9.70       3.26       8.42 <
   6    2   18       4.74       4.28       6.77 <
  11    5   12       7.77       4.02      10.14 <
   6   14    6      11.74       3.06       6.30 <
  14    1    7       0.00       4.15       2.56 <
   0   16    3      35.39       1.54      35.33 o
   3    9   16      18.60       1.95      14.96 o
   3   11   14      39.02       1.17      39.82 o
   8   11   10       0.00       4.27       1.00 <
   2   15    7      21.60       2.04      26.53 o
   3    6   18      22.02       1.72      22.78 o
   9   12    6      39.45       1.10      38.93 o
  13    7    5      86.75       1.51      86.76 o
  11    3   13      35.57       1.16      37.22 o
   0   14   10      15.73       3.27      19.59 <
  11   11    1      37.92       1.09      39.30 o
   5   11   13      38.47       1.27      37.56 o
  10    4   14       5.56       4.28       0.88 <
   4    2   19      38.09       1.23      39.71 o
  10   12    2       0.00       3.89       4.08 <
   1   16    3       8.13       3.98       7.09 <
   2   16    2      28.11       1.30      28.75 o
  13    0   10      46.13       1.38      49.25 o
  13    8    2       7.31       4.15       6.87 <
   7    6   16      13.52       2.66       7.31 <
   5    8   16      13.83       2.55      13.47 <
  12    0   12      68.14       1.37      64.80 o
   7   14    4      24.24       1.38      26.14 o
  15    1    1      21.11       1.89      22.28 o
   1   14   10      77.70       1.52      78.36 o
  14    5    4      28.45       1.49      31.63 o
   9   13    1      39.00       1.07      38.78 o
  10    9   10      29.69       1.49      31.28 o
  14    6    0       2.90       5.13       3.45 <
  12    4   11      25.68       1.40      26.40 o
  12    8    7      89.21       1.59      91.28 o
  13    1   10      73.47       1.36      72.60 o
  13    5    8       4.27       3.98       7.73 <
  11    9    8      13.36       2.69      15.19 <
  11   11    2       5.56       3.89       6.68 <
  12    1   12      36.54       1.07      35.90 o
   5   13   10      79.62       1.54      78.72 o
  15    0    2      87.82       1.87      86.16 o
   5   15    4       6.05       4.23       2.32 <
   6   13    9      62.06       1.36      62.97 o
   9    0   16      26.08       2.11      25.04 o
  11   10    6      24.04       1.56      21.72 o
  14    2    7      18.75       1.90      19.68 o
  14    6    1      27.81       1.60      26.73 o
  10    6   13      20.77       1.72      19.81 o
  12    9    5      36.72       1.14      34.46 o
  13    6    7       9.18       3.45       7.15 <
   7    4   17      46.99       1.15      46.68 o
  15    1    2      33.78       1.37      34.37 o
   9    1   16       0.00       4.02       4.62 <
   1    7   18       5.03       4.23       2.39 <
   9   13    2      91.56       1.55      93.46 o
   1   13   12       0.00       4.44       0.55 <
   0    0   20      48.55       2.50      48.42 o
  10   12    3      24.50       1.43      26.23 o
   6   12   11      13.57       3.22      10.33 <
   1    5   19      23.29       1.67      21.74 o
   2   16    3      27.93       1.33      27.36 o
   0   16    4     108.40       2.02     106.46 o
  15    2    1       6.49       4.40       6.18 <
   6    3   18      11.19       3.08      11.06 <
  13    4    9      18.63       1.76      17.42 o
  13    8    3      52.48       1.21      55.57 o
   6   15    0      83.47       1.82      84.51 o
   3    4   19      36.23       1.25      37.38 o
  14    6    2      25.70       1.63      26.76 o
   3    8   17      72.80       1.35      73.30 o
   3   12   13      25.29       1.68      24.89 o
   3   16    1       0.00       4.44       6.39 <
   2   14   10       3.14       4.67      10.19 <
  10    1   15      17.74       1.88      16.97 o
  13    2   10      26.00       1.51      24.22 o
   8   13    6      15.41       2.11      18.06 o
   6   15    1      15.23       1.91      16.55 o
   4   15    6      28.53       1.42      28.44 o
   1    0   20      26.03       2.78      28.32 o
  12    2   12      80.52       1.40      80.15 o
   7   12   10      75.71       1.42      76.70 o
  12   10    0       9.41       4.63       7.63 <
   5   14    8       0.00       4.63       2.43 <
   1   16    4      23.77       1.66      24.33 o
  11   11    3       7.59       3.80       5.66 <
   8    1   17      17.63       2.41      19.64 o
   3   15    7       9.48       4.52      12.48 <
   4    3   19       9.99       3.73      10.22 <
   8    9   13      33.45       1.36      34.52 o
   4   13   11      10.40       4.19      10.11 <
  14    4    6      10.60       3.25      11.27 <
  12   10    1      52.88       1.12      53.75 o
   4   10   15      68.36       1.30      67.97 o
   4   14    9      42.80       1.36      43.21 o
   1    1   20      15.50       3.14      11.90 <
   7    9   14      33.62       1.18      34.85 o
   7   13    8      11.43       2.83       9.55 <
  15    2    2      51.02       1.25      51.16 o
   1   15    8       9.99       4.36       7.76 <
   9    2   16       0.00       4.23       3.94 <
   5   12   12      12.60       3.52       9.50 <
  15    1    3      22.24       1.86      22.38 o
   8    8   14       6.38       4.07       3.99 <
   3   16    2      91.28       1.62      89.88 o
   9    5   15      43.88       1.15      43.44 o
   9   11    9      50.79       1.20      49.04 o
   9   13    3      28.33       1.24      26.86 o
   2    7   18      15.99       2.30      15.39 o
  11    4   13      58.77       1.18      58.25 o
   2   13   12      74.89       1.43      74.50 o
   6   15    2       8.30       3.73       5.32 <
   7   10   13      67.29       1.34      69.61 o
   7   14    5      11.74       2.76      13.29 <
  13    7    6       0.00       3.98       4.54 <
   5    5   18      17.74       2.16      18.81 o
  14    3    7      47.87       1.16      49.00 o
  14    5    5      26.67       1.43      26.92 o
   8    5   16      11.49       3.12      10.23 <
  10   11    7      32.94       1.23      32.88 o
   2    5   19      42.55       1.19      42.14 o
   4    9   16      12.43       2.89      12.59 <
   4   11   14      12.09       3.26      14.73 <
  14    6    3      55.88       1.26      55.52 o
  12    6   10      24.87       1.57      27.11 o
  10    2   15      27.65       1.39      30.26 o
  12   10    2      25.01       1.37      25.13 o
  10   10    9       7.31       4.52       6.67 <
   6    6   17      17.18       2.22      17.77 o
   0    2   20     103.43       2.19      96.26 o
   4    6   18      13.98       2.92       7.60 <
   8   10   12      37.88       1.27      40.01 o
   0   10   16      33.28       2.13      33.73 o
   8   14    0      78.24       1.48      76.08 o
  11    7   11      21.14       2.05      22.38 o
   6   14    7      20.64       1.86      17.32 o
   5    1   19      17.02       2.94      18.99 <
   5    7   17      43.40       1.27      41.43 o
  12    7    9      40.62       1.19      40.57 o
   5   15    5       8.95       4.01       5.43 <
   9    8   13      46.68       1.15      45.57 o
  14    0    8      39.68       1.94      40.82 o
   7    8   15      61.85       1.20      62.82 o
   9   12    7      30.30       1.25      31.47 o
   8    2   17       8.63       4.24       8.64 <
   2    0   20      20.40       3.39      17.62 o
  10   12    4      25.43       1.38      26.28 o
   8   14    1      11.80       3.10       8.36 <
   9    9   12      13.41       2.94      14.19 <
   2   16    4      42.58       1.21      43.58 o
  11    0   14      51.52       1.29      49.19 o
  13    8    4       0.00       3.98       3.12 <
  11    8   10      13.93       2.98      14.94 <
   1    2   20      16.51       3.03      17.84 <
   1   10   16       9.03       3.97       8.99 <
  15    3    1      13.36       3.01      13.73 <
  14    1    8      75.93       1.40      74.57 o
   1   11   15      28.06       1.56      30.46 o
  10    5   14      14.67       2.55       7.25 <
  15    2    3      31.14       1.43      33.61 o
   2    1   20      66.82       1.46      67.10 o
   2   15    8      85.64       1.62      85.76 o
   3   16    3      21.37       2.03      21.73 o
  13    3   10      59.76       1.17      59.90 o
   6   10   14      11.68       3.38      15.17 <
   8   12    9      37.38       1.16      39.47 o
  11    1   14      11.56       2.80      10.64 <
  11   11    4      12.21       2.65      14.86 <
   0   16    5      18.90       3.32      18.42 <
  12    3   12      40.80       1.23      38.90 o
  12    9    6       0.00       4.23       1.11 <
  15    0    4       5.17       5.27       9.11 <
   6    9   15      61.71       1.24      60.78 o
  11    6   12       9.85       3.79      10.05 <
   7    0   18      97.23       2.09     100.41 o
   6   15    3      20.81       1.58      22.90 o
   3   14   10      55.53       1.35      54.83 o
   8   14    2       7.77       3.71      10.88 <
  12    5   11      26.77       1.37      27.53 o
   8    7   15       8.95       3.69      13.76 <
  11   10    7      72.57       1.37      72.15 o
   5    2   19       1.68       4.36       6.69 <
  12   10    3      49.50       1.10      51.85 o
  15    1    4       8.95       3.93      14.35 <
  15    3    2      32.14       1.42      30.87 o
   6    4   18       9.92       3.48       5.47 <
   1   16    5       0.00       4.63       2.28 <
   9    3   16       0.00       4.40       6.19 <
   7    1   18      31.10       1.39      32.15 o
   9    7   14      30.83       1.25      31.31 o
   7   11   12      18.52       2.41      15.41 o
   9   13    4      23.62       1.82      23.93 o
  12    8    8       5.93       4.23       5.57 <
   0   12   14      14.28       4.53      15.28 <
   7    5   17      30.99       1.35      30.87 o
   4   16    0     102.87       2.55      99.07 o
   1    9   17      49.88       1.17      50.93 o
  14    2    8      39.45       1.18      39.30 o
   9   10   11      24.24       1.69      27.17 o
  14    6    4      20.02       1.82      17.57 o
   4    4   19      31.46       1.36      30.20 o
   2    2   20      33.41       1.68      34.19 o
   4    8   17      67.15       1.29      65.98 o
   2   10   16       0.00       4.23       4.62 <
   4   12   13      34.03       1.38      33.76 o
   4   16    1      16.39       2.50      15.73 o
   3    7   18      24.33       1.77      24.39 o
  10    3   15      51.52       1.22      50.32 o
   3   13   12      16.98       2.74      21.43 o
  13    6    8       0.00       3.98       2.17 <
   6   11   13      51.20       1.33      53.05 o
  11    2   14      71.75       1.32      70.69 o
   2   11   15      50.25       1.17      49.35 o
   1   12   14      31.12       1.45      30.62 o
  13    5    9      42.68       1.11      42.77 o
  11    9    9      23.35       1.87      24.42 o
   3    5   19      22.68       1.74      22.99 o
   8    3   17       0.00       4.23       1.71 <
   8   11   11      42.03       1.23      43.49 o
   8   13    7       9.34       3.54       9.84 <
   4   15    7      15.14       2.89       5.79 <
  10    8   12      21.93       1.92      24.73 o
   6    8   16      13.20       2.72      11.57 <
   0    6   19      64.13       1.52      66.68 o
   8   14    3      40.22       1.09      42.86 o
   0   14   11       9.63       5.14      11.39 <
   7    7   16       8.30       4.32       0.73 <
   1    3   20      38.89       1.53      39.66 o
  15    2    4      10.20       3.52       3.45 <
   7    2   18      78.82       1.44      80.09 o
   3    0   20      15.37       4.63      17.90 <
  14    4    7      10.47       3.36       6.22 <
   7   14    6      67.92       1.27      67.37 o
  15    3    3      32.96       1.41      33.44 o
   3   16    4       0.00       4.55       0.98 <
  10   12    5      12.32       2.80      11.02 <
   4   16    2      15.32       2.17       7.92 o
  14    5    6      10.74       3.28      11.18 <
   2   16    5      17.67       2.48      20.04 o
  14    7    0      18.10       3.08      20.49 <
  13    8    5      13.83       2.40      10.51 <
   6   13   10      16.43       2.75      17.17 <
   6   15    4      80.53       1.48      78.39 o
   1    6   19      27.37       1.47      28.53 o
   1   14   11      23.62       1.85      19.84 o
   3    1   20      20.91       2.44      19.99 o
  14    7    1      37.02       1.32      37.62 o
  10    7   13      23.98       1.57      21.25 o
  10    9   11      54.25       1.26      50.42 o
   5   15    6      60.29       1.26      58.21 o
   3   15    8      30.13       1.65      29.89 o
   2    9   17      50.34       1.17      50.35 o
  12   10    4      52.84       1.13      55.34 o
  13    1   11      12.38       2.62      10.06 <
  13    7    7      62.51       1.21      62.35 o
  13    9    1      50.13       1.12      50.02 o
  11    5   13       6.27       4.55      12.19 <
  11   11    5      38.42       1.13      40.87 o
   5    3   19      21.37       1.87      23.30 o
   5   13   11       8.95       4.74      12.87 <
  15    4    1      47.68       1.27      46.88 o
   5   10   15      49.40       1.16      50.03 o
   5   14    9       8.38       4.74       6.66 <
   2   12   14      13.72       2.98      10.67 <
  13    4   10      16.85       1.85      18.54 o
  12    4   12      58.08       1.23      54.32 o
  15    1    5       0.00       4.19       2.52 <
   0    8   18      13.62       3.82      13.28 <
  14    3    8      52.40       1.17      52.69 o
   0   16    6       0.00       5.59       3.29 <
  14    7    2       8.55       4.52       6.22 <
   9   13    5      40.28       1.12      40.00 o
   7   13    9      19.84       2.01      20.61 o
   1   15    9       8.79       4.71       2.77 <
  10   11    8      13.20       3.25      14.21 <
   2    3   20      80.78       1.60      80.46 o
   9    6   15      26.96       1.46      28.08 o
  11    3   14      29.31       1.32      29.87 o
  13    9    2      20.09       1.67      18.96 o
   6   14    8      38.01       1.26      36.42 o
   4   16    3      33.60       1.31      35.45 o
   5    9   16      27.09       1.46      26.93 o
   5   11   14      44.96       1.26      44.53 o
  15    4    2      71.58       1.42      70.85 o
   9    4   16      10.20       3.52      10.20 <
   3    2   20      11.31       4.35       8.25 <
   5    6   18       7.77       4.52      13.41 <
  14    6    5      32.43       1.21      33.93 o
   9   12    8      16.73       2.03      17.16 o
   1    8   18       7.40       4.23       6.35 <
   3   10   16      22.40       1.73      20.91 o
   8    6   16      14.08       2.65      12.96 <
   1   16    6      76.37       1.51      75.34 o
   2    6   19      23.23       1.70      24.39 o
   8   14    4      94.55       1.63      95.89 o
   4   14   10       8.47       4.71      10.05 <
   2   14   11      16.98       2.74      17.38 o
  12    1   13       9.78       3.24      11.19 <
   3   11   15      17.67       2.09      17.46 o
  12    9    7      41.80       1.20      40.67 o
  13    2   11       0.00       4.15       7.69 <
   7   12   11      23.26       2.02      20.49 o
  15    3    4      10.34       3.54      13.74 <
   6   12   12       0.00       4.71       2.93 <
   7    3   18      44.44       1.13      43.36 o
   9   11   10      45.35       1.23      44.58 o
  10    4   15      23.74       1.72      25.01 o
   0    4   20      77.12       1.63      79.85 o
   7   15    1      27.42       1.20      28.25 o
   1   13   13      33.62       1.43      32.88 o
  15    2    5      21.01       1.80      18.84 o
   6    5   18      10.47       3.63      10.48 <
  10    6   14       0.00       4.19       1.45 <
   8    4   17      64.80       1.27      65.10 o
  10   10   10       0.00       4.63       1.62 <
   3   16    5       0.00       4.32       1.11 <
  14    1    9       0.00       4.27       2.98 <
  14    7    3      51.02       1.19      49.94 o
  12    7   10       0.00       4.32       1.47 <
   6    1   19      19.63       2.60      16.77 o
   6    7   17      65.47       1.34      64.84 o
   4    7   18       9.99       4.08       9.36 <
   4   13   12       0.00       4.74       6.07 <
  11   10    8      13.20       3.25      12.57 <
   6   15    5      10.67       3.49       9.02 <
   2   15    9      15.64       2.93      15.10 <
   1    4   20      33.32       1.32      33.18 o
  13    9    3      51.16       1.18      52.51 o
   3    9   17      32.84       1.32      35.28 o
  15    4    3      40.99       1.29      40.26 o
   4    5   19       0.00       4.32       3.11 <
  12    2   13      15.99       2.17      18.31 o
  12    6   11      55.64       1.23      55.96 o
  12   10    5      64.60       1.29      62.88 o
  10   12    6       5.81       4.15       9.55 <
   2    8   18      12.82       2.86      10.07 <
   2   16    6      12.21       4.21       7.32 <
   7   15    2      47.35       1.09      47.00 o
  13    8    6      12.82       2.91       3.39 <
   3   12   14      62.80       1.32      60.70 o
   4    0   20      72.59       1.86      71.59 o
   8   12   10       0.00       4.36       5.44 <
   4   16    4      69.01       1.34      69.24 o
  10   13    0      72.24       1.52      70.56 o
  11    8   11      52.68       1.32      53.37 o
   7    6   17      66.83       1.30      67.68 o
   5    4   19      13.88       2.59      13.73 <
  11   12    1      34.91       1.15      37.07 o
   5    8   17      33.76       1.29      33.40 o
   5   12   13      15.32       2.99      19.82 <
  12    8    9      70.55       1.36      69.18 o
   7   14    7      44.22       1.12      45.81 o
   5   16    1       0.00       4.51       6.85 <
  11    7   12       0.00       4.59       5.39 <
  11   11    6      18.14       2.11      15.71 o
   3    3   20      14.42       3.52      10.45 <
  14    5    7      38.25       1.19      36.15 o
  15    0    6     111.70       2.23     112.06 o
   4    1   20      10.20       4.90      12.20 <
   8    9   14       0.00       4.48       0.20 <
  10   13    1      28.94       1.38      29.49 o
   8   13    8      21.70       1.65      21.96 o
   2   13   13      31.57       1.48      35.38 o
   4   15    8      34.97       1.52      34.31 o
  14    2    9      10.87       3.30       9.53 <
   6    2   19       0.00       4.36       1.24 <
  13    3   11      36.00       1.15      36.24 o
   5   15    7      21.28       1.88      19.70 o
  13    6    9       0.00       4.32       7.53 <
  14    4    8      38.18       1.21      37.75 o
   3    6   19      26.91       1.52      27.74 o
  10    0   16      28.33       2.03      28.03 o
  15    1    6       0.00       4.23       6.56 <
   3   14   11       9.92       4.68      11.88 <
   2    4   20      37.00       1.27      35.37 o
   8   10   13      48.45       1.24      48.40 o
   8   14    5      21.51       1.60      23.11 o
   9   13    6      56.21       1.16      57.24 o
  11    4   14      58.86       1.26      57.92 o
  11   12    2      53.15       1.19      53.50 o
   7   10   14      35.61       1.26      36.03 o
  15    3    5      22.68       1.68      24.91 o
  15    5    1      20.94       2.07      18.19 o
   5   16    2      48.58       1.19      49.82 o
   9    1   17       3.75       4.59       8.02 <
   9    9   13      43.98       1.27      42.70 o
   7    9   15      31.23       1.28      32.01 o
  14    7    4      16.93       2.01      15.98 o
  10    1   16      61.09       1.20      59.07 o
   7   15    3       7.21       4.02       7.37 <
  10   13    2      23.11       1.65      25.17 o
  14    6    6      21.60       1.63      19.98 o
   8    8   15      59.41       1.19      58.98 o
  13    5   10      62.11       1.28      65.30 o
  13    7    8      19.01       2.02      18.84 o
  13    9    4      18.67       1.90      22.53 o
  11    9   10       3.56       4.59      13.71 <
   0   16    7       0.00       5.62       0.72 <
  12    5   12      28.16       1.36      29.99 o
  12   11    0      12.99       3.58      11.67 <
  15    4    4       5.81       4.23       0.60 <
   7    4   18      38.64       1.24      37.42 o
   9    8   14       0.00       4.32       3.07 <
   4    2   20      74.92       1.54      77.14 o
   4   10   16      60.32       1.23      62.32 o
  12    3   13      13.10       2.90      10.95 <
  12   11    1      20.29       1.66      19.99 o
   3   15    9      18.93       2.50      20.03 o
   4   11   15       6.91       4.28       9.71 <
  11    6   13      67.02       1.32      68.37 o
  15    5    2      14.86       2.75      18.36 <
   1   16    7      21.76       2.19      21.65 o
   9    5   16       8.13       4.28       6.67 <
  15    2    6      88.57       1.58      87.75 o
   9   10   12       9.56       4.12      10.91 <
   3    8   18      10.40       3.58       9.59 <
   8    0   18      17.42       4.12      14.42 <
   3   16    6      65.43       1.40      63.52 o
   1    7   19      36.00       1.27      34.47 o
   7   11   13      25.98       1.85      29.91 o
   1   17    1      21.18       2.05      22.39 o
   9    2   17      21.41       1.87      22.97 o
   6   15    6       9.26       4.10      10.89 <
  11   12    3      39.48       1.13      39.65 o
   9   14    1      20.81       1.82      21.75 o
  10    2   16      27.17       1.58      26.20 o
   5   16    3       0.00       4.32       5.78 <
  14    3    9      32.14       1.32      31.85 o
   4   16    5      24.41       1.68      22.53 o
  10    5   15      51.95       1.23      51.85 o
  12    9    8      13.31       2.81      14.46 <
   8    1   18       3.75       4.59       2.97 <
  12   11    2      29.23       1.28      27.60 o
   6    3   19      43.06       1.21      43.14 o
  10   11    9      33.37       1.60      33.77 o
   8   11   12      40.74       1.26      43.48 o
  10   13    3      29.38       1.30      31.56 o
   6   13   11      37.68       1.47      33.56 o
   7    8   16      10.20       3.45       2.71 <
  12   10    6      18.06       2.12      15.93 o
   5   14   10      42.48       1.41      42.45 o
   6   10   15      22.71       1.71      21.40 o
  11    1   15       8.04       4.24       5.89 <
   6   14    9       6.16       4.74       5.18 <
   0   14   12     100.86       1.94     101.84 o
   3   13   13      27.81       1.82      24.68 o
   8    5   17       6.27       4.32       5.55 <
   4    9   17       3.93       4.32       1.68 <
   9   12    9       9.56       3.61       8.86 <
  14    8    0      28.11       2.17      29.06 o
   0   10   17      40.15       1.97      40.75 o
   1    5   20      11.43       3.32       7.66 <
   7   13   10      20.74       2.29      21.63 o
   1   11   16       6.38       4.52       8.93 <
   7   15    4       0.00       4.02       8.30 <
   1   15   10      62.67       1.40      61.61 o
  13    0   12       3.56       4.82      13.02 <
   1   17    2      74.86       1.41      73.77 o
   3    4   20       8.55       4.40       1.83 <
  14    8    1      20.19       1.87      17.15 o
   9   14    2      44.94       1.07      46.13 o
  10    8   13      24.21       1.78      24.61 o
   1   14   12      20.16       2.18      19.61 o
  15    5    3      12.49       3.27      11.06 <
  10   12    7       0.00       4.36       3.59 <
   4   12   14      13.26       3.13      14.39 <
   9    7   15      35.75       1.28      34.05 o
   2   16    7       0.00       5.10       4.65 <
  10    9   12      36.70       1.38      38.18 o
  13    4   11      18.37       1.93      21.49 o
   6    9   16       8.47       4.28       4.97 <
   6   11   14      17.86       2.57      19.38 o
  13    8    7       9.99       3.73       6.95 <
   2   17    0     107.74       2.20     103.45 o
   1   10   17      12.66       3.00      12.79 <
   6    6   18       0.00       4.40       0.66 <
  13    1   12       0.00       4.11       3.55 <
   0   12   15      27.75       2.54      29.04 o
   5    7   18       6.38       4.59      10.39 <
  14    7    5      57.08       1.17      56.72 o
   5   13   12      16.73       2.83      17.68 <
   8    7   16       0.00       4.36       0.73 <
   4    3   20      19.34       2.31      18.58 o
   2    7   19      71.62       1.35      70.54 o
   2   17    1       0.00       4.51       3.49 <
   8    2   18      10.60       4.11      17.13 <
  13    9    5      73.70       1.39      76.40 o
   8   14    6      16.26       2.13      13.79 o
  11   11    7      36.16       1.43      36.86 o
   5    5   19      28.43       1.64      27.56 o
  12   11    3      28.41       1.33      29.84 o
  15    4    5      43.09       1.19      42.68 o
  11    2   15      27.06       1.46      28.53 o
  11   10    9      43.92       1.34      43.89 o
  14    0   10      23.59       2.53      26.40 o
  14    8    2      17.30       2.53      18.64 o
   1   12   15       0.00       4.55       4.96 <
  15    3    6      17.10       2.19      16.45 o
   4    6   19      46.96       1.27      46.93 o
   4   14   11      27.45       1.84      31.13 o
   5    0   20      10.99       5.90       1.93 <
  11   12    4       9.99       3.38       5.89 <
   7   14    8       6.60       4.15       0.98 <
  15    1    7      14.33       2.66      13.37 <
   5   16    4       7.01       4.36       4.14 <
   9    3   17      16.34       2.55      15.02 o
  14    1   10      11.06       3.56      10.01 <
   1    1   21      18.37       2.81      19.51 o
  14    5    8      36.72       1.17      37.24 o
   9   11   11      14.95       2.60      15.23 <
   9   13    7      34.75       1.19      33.35 o
  10    3   16      66.74       1.34      68.90 o
  10    7   14      27.24       1.48      29.22 o
   2    5   20      66.43       1.31      65.90 o
  10   13    4      85.40       1.55      83.54 o
   1   17    3       5.56       4.19       4.28 <
   2   11   16      57.43       1.22      57.90 o
   2   15   10      24.01       2.05      27.87 o
   2   17    2       9.63       3.94       5.19 <
  12    4   13      47.76       1.21      47.18 o
   9   14    3       7.50       4.28      11.33 <
  11    5   14      20.98       1.90      20.27 o
   2   14   12      12.60       3.74       7.86 <
   5    1   20       0.00       5.00      10.64 <
   5   15    8       0.00       4.78       2.53 <
  13    2   12      10.67       3.17       0.73 <
  14    6    7      30.23       1.29      29.57 o
   7   12   12      14.37       3.19      17.23 <
  10   10   11      21.83       2.15      21.33 o
   2   10   17       4.27       4.32       5.70 <
  12    7   11      24.87       1.85      25.50 o
   8   13    9       8.87       3.96      11.28 <
  13   10    1       5.03       4.06      11.34 <
   4   15    9      14.76       3.20       9.52 <
  15    5    4       6.81       4.28       5.17 <
   0    2   21      61.87       1.83      63.69 o
   7    5   18      20.12       1.98      20.50 o
   6   16    0      21.14       2.81      25.29 o
   1    9   18       2.65       4.32       2.80 <
  16    0    0      31.32       2.84      33.05 o
  14    4    9      32.84       1.30      32.91 o
  12    0   14      29.11       1.68      28.90 o
  14    8    3      48.65       1.21      46.87 o
  12    8   10       6.81       4.63      12.46 <
   6    4   19       3.93       4.23       2.24 <
   6    8   17      10.34       4.01      15.17 <
   4    8   18       6.05       4.59       1.53 <
   6   12   13      13.62       3.46      13.99 <
   2   12   15      18.48       2.34      17.56 o
   7    1   19       7.68       5.03       4.13 <
   6   16    1       8.95       4.59       7.05 <
   7    7   17      31.99       1.38      32.96 o
   4   16    6      11.74       3.36      10.19 <
   0   16    8     101.60       2.14      99.94 o
   7   15    5      12.26       2.76       9.82 <
  15    2    7      21.47       1.80      21.05 o
  15    6    1      63.57       1.35      63.60 o
  14    2   10       7.86       4.28       8.03 <
   1    2   21      38.71       1.56      36.60 o
   3   16    7      11.43       4.00      14.32 <
   8   12   11      47.44       1.25      47.71 o
  16    1    0      43.58       1.71      45.05 o
  12    1   14       3.56       4.23       4.88 <
   8    3   18       9.85       3.86      14.49 <
  12   11    4       8.47       3.99       7.37 <
   2    1   21      35.45       1.65      33.61 o
  13    6   10      14.23       2.68       4.69 <
  13   10    2       9.70       3.48       6.14 <
   8   15    0      10.67       5.47      12.64 <
   6   15    7       0.00       4.44       2.34 <
   5    2   20       0.00       5.03       4.97 <
   2   17    3      43.69       1.25      43.14 o
   5   10   16      10.74       3.47      12.09 <
  12    6   12      25.32       1.84      23.55 o
   1   16    8       9.03       4.82       9.93 <
  13    7    9      62.86       1.28      62.23 o
  11    3   15       2.37       4.48       2.63 <
  16    1    1      30.25       1.53      28.55 o
   3    7   19      38.07       1.36      39.80 o
   5   11   15      50.01       1.27      49.83 o
   3   17    1      21.34       2.03      23.75 o
   8   15    1      17.47       2.19      14.35 o
   4   13   13      12.77       3.75       3.47 <
  12   10    7      45.90       1.21      46.39 o
   6   16    2       6.16       4.02       1.69 <
   1   13   14      49.88       1.28      50.04 o
  15    6    2      47.23       1.28      47.77 o
   1   17    4      13.57       2.96       9.91 <
  16    0    2      32.08       2.05      33.85 o
  11    8   12      14.42       3.08      13.42 <
   9    6   16      12.99       2.93      13.77 <
   9   14    4       0.00       4.89       3.71 <
   4    4   20      63.92       1.29      62.41 o
  14    7    6      21.04       1.70      20.32 o
   2    9   18      12.88       3.01      13.24 <
   7    2   19       8.95       4.48      11.10 <
  11   12    5      26.43       1.57      26.06 o
   5   16    5      19.80       2.01      19.64 o
  13    3   12       0.00       4.36       3.57 <
  13    9    6      19.77       2.01      22.39 o
  16    1    2      12.09       3.43      11.14 <
   3    5   20      34.99       1.33      35.53 o
   3   11   16      15.50       2.50      19.77 o
  15    4    6      60.93       1.26      61.42 o
   3   15   10      35.82       1.55      36.74 o
  10   13    5      27.40       1.44      28.07 o
   3   17    2      65.79       1.32      64.93 o
  16    2    0      47.44       1.68      44.70 o
   8   15    2       0.00       4.02       4.63 <
  12    2   14       0.00       4.19       0.62 <
  10    6   15      34.81       1.28      32.66 o
   3   14   12       0.00       4.85       6.77 <
   2    2   21       3.75       5.03       9.68 <
   0    6   20       0.00       5.17       9.68 <
  13    5   11      43.42       1.22      44.16 o
  11    7   13      31.81       1.56      31.38 o
  11    9   11      39.11       1.42      37.24 o
   5    9   17      49.38       1.20      51.50 o
  12    9    9      15.86       2.76      20.11 <
  13   10    3       9.85       3.43       4.92 <
   9    4   17       0.00       4.36       6.77 <
  16    2    1      56.50       1.31      58.31 o
  14    8    4       0.00       4.11       6.30 <
   3   10   17      44.31       1.20      45.22 o
  10    4   16      26.27       1.65      26.04 o
   8    6   17      49.70       1.21      48.94 o
  10   12    8      25.59       1.83      23.47 o
   8   14    7      28.60       1.37      26.64 o
   2   16    8       0.00       5.24       5.36 <
  13    8    8      14.33       2.71      11.26 <
   1    6   20      26.38       1.57      25.29 o
   5   12   14      41.33       1.45      39.74 o
  15    3    7       4.27       4.32       4.68 <
  15    5    5      13.93       2.68      11.30 <
   6   16    3       0.00       4.06       0.38 <
  14    3   10      18.56       2.06      14.64 o
   1    3   21       8.71       5.07       9.28 <
  15    6    3      36.35       1.39      36.05 o
  10   11   10       0.00       4.36       0.57 <
   2   13   14       5.93       4.59       3.67 <
   2   17    4     101.14       1.78     100.53 o
   3   12   15      40.85       1.34      39.81 o
   0    8   19      42.60       1.59      42.54 o
   6   14   10       3.56       4.82       5.87 <
  11   11    8      13.93       3.19       7.94 <
   5    3   20       0.00       4.44       1.40 <
  15    0    8       7.31       5.47       8.35 <
  16    2    2      12.82       3.24       2.97 <
   9   12   10       8.55       4.44       9.84 <
   8   10   14       0.00       4.51       2.57 <
  16    1    3      11.80       3.52       6.60 <
   3    1   21      19.30       2.75      16.85 o
  12    5   13      12.66       3.45      13.43 <
  12   11    5      32.01       1.26      33.18 o
   8    9   15      37.36       1.28      36.44 o
   3   17    3      10.67       4.15       9.30 <
   8   15    3       0.00       4.06       3.19 <
   5    6   19      22.31       2.01      23.10 o
   1    8   19      40.80       1.23      40.37 o
   5   14   11      27.98       1.86      29.19 o
  15    1    8       7.86       4.32       8.00 <
   9    9   14      20.54       2.14      18.74 o
   9   13    8       8.79       3.92      12.93 <
   7   15    6      55.12       1.17      56.75 o
   8    4   18       5.56       4.36       1.11 <
   7    3   19      32.06       1.42      31.73 o
   7   13   11      23.80       2.07      24.19 o
   1   15   11       7.11       4.89       9.23 <
   6    7   18       0.00       4.63       6.35 <
   1   17    5       6.05       4.82       3.91 <
  11    4   15      51.84       1.25      51.10 o
   6   13   12      76.59       1.54      76.11 o
   9   10   13      30.32       1.53      30.77 o
  14    6    8      24.90       1.68      23.78 o
   7   10   15      44.17       1.31      44.65 o
   9   14    5       9.70       3.55       7.61 <
   7   14    9      30.04       1.72      29.08 o
   2    6   20       3.56       4.44       3.81 <
  16    3    0       7.50       5.47      12.10 <
   4   16    7       0.00       4.78       4.17 <
  14    5    9      37.90       1.17      39.45 o
  12    3   14       8.13       4.19       2.67 <
   3    9   18       3.75       4.36       3.24 <
   6    5   19      68.05       1.33      67.66 o
   2    3   21      46.98       1.47      45.00 o
  11    6   14      44.30       1.35      45.57 o
  13   10    4       9.99       3.80      14.42 <
  11   10   10      21.80       1.96      20.45 o
   4   17    0      23.80       3.68      19.70 o
  16    3    1      26.14       1.74      19.86 o
   5   15    9      11.37       4.14      12.57 <
   4    7   19      30.71       1.56      27.87 o
   8   11   13       5.93       4.52       7.12 <
  16    2    3       8.71       4.56      10.53 <
   9    8   15       6.91       4.40      11.15 <
   3    2   21       8.71       5.10       8.21 <
   4   17    1      13.78       3.58      15.10 <
   6    0   20       0.00       6.05       5.45 <
   0   14   13       0.00       5.27       7.06 <
   6   16    4      10.20       3.79      11.62 <
   7    9   16       0.00       4.23       1.47 <
   7   11   14       7.95       4.82      10.36 <
  15    2    8      10.06       3.71      14.46 <
  15    6    4      10.27       3.63      12.82 <
  13    4   12      18.86       2.11      18.66 o
  16    0    4      61.13       1.67      58.93 o
   7    6   18       7.11       4.48       5.33 <
  11   12    6      39.94       1.26      36.77 o
   5    8   18       0.00       4.63       5.52 <
  14    8    5       4.74       4.15       5.12 <
   8    8   16       9.63       4.09       1.32 <
   5   16    6      29.59       1.49      29.17 o
   3   16    8       0.00       4.82       4.78 <
   2    8   19      23.62       1.91      25.41 o
  14    9    0      10.93       4.50      17.13 <
   6    1   20      87.10       1.69      85.30 o
  10   13    6       5.17       4.32      10.80 <
   6   15    8      84.85       1.63      81.29 o
   1   14   13       0.00       4.63       8.47 <
   0    4   21      50.33       1.91      54.02 o
  16    1    4      45.55       1.20      43.78 o
  16    3    2       9.56       4.41      10.62 <
  14    1   11      39.75       1.23      41.37 o
   0   16    9       0.00       5.72       6.63 <
  14    7    7      48.25       1.23      47.83 o
  14    9    1      48.23       1.20      49.38 o
  10    1   17       0.00       4.71       7.05 <
   3   13   14      40.40       1.49      41.23 o
  10    9   13      29.04       1.63      30.01 o
   4    5   20       9.26       4.25       6.41 <
   3   17    4      10.80       4.17       0.70 <
   8   13   10      11.68       3.44      12.97 <
   4   11   16      18.60       2.13      16.63 o
   9    0   18      26.70       2.82      25.20 o
   8   15    4      10.87       3.11       7.57 <
   4   15   10      16.08       3.03      19.96 <
   2   15   11      15.28       3.23      19.55 <
   4   17    2      17.67       3.00      20.78 <
   2   17    5       5.03       4.82       5.40 <
  12   10    8      20.23       2.28      16.45 o
  13    1   13      21.86       1.58      24.31 o
  13    9    7      67.95       1.34      67.08 o
   4   14   12     100.46       1.85      96.81 o
  11   13    1      20.05       1.95      18.11 o
   5   13   13      13.67       3.55      14.32 <
  15    4    7      33.89       1.31      36.39 o
  14    4   10      13.78       2.76      10.64 <
   1    4   21      22.84       2.36      23.44 o
  10    8   14       0.00       4.55       0.74 <
  15    5    6      10.20       3.66       7.11 <
   1   16    9      12.09       3.96      10.18 <
   4   10   17      57.49       1.23      58.95 o
   9    1   18      84.08       1.57      83.37 o
   9   11   12      11.97       3.35      14.21 <
  11    0   16      14.37       3.82       9.82 <
   5    4   20      25.07       1.72      26.44 o
  12   12    0      47.22       1.44      45.67 o
  15    7    1       4.11       4.63       2.38 <
   9    5   17      62.07       1.27      61.67 o
  14    9    2      11.92       3.19      11.01 <
  10    5   16      61.11       1.31      61.57 o
  12    8   11      39.89       1.42      41.18 o
   6    2   20      16.60       3.19      14.38 <
  12   12    1      38.16       1.16      37.60 o
  10   10   12      21.70       1.94      22.21 o
   6   10   16      12.32       3.14      10.15 <
  13    7   10      28.55       1.54      28.41 o
  10   14    0       0.00       5.43       6.64 <
  11    1   16       0.00       4.55       3.95 <
   4   12   15      51.65       1.29      51.24 o
  11   13    2      44.90       1.22      45.58 o
  12    7   12      13.62       3.31       6.90 <
  12   11    6      10.40       4.19       7.47 <
   6   11   15      51.43       1.38      53.93 o
  16    2    4      76.84       1.43      76.58 o
  14    2   11      11.97       3.23      12.71 <
   3    6   20       6.91       4.48       4.21 <
  10    2   17      14.13       2.99       8.27 <
  10   14    1       0.00       4.32       2.80 <
   8   14    8      73.17       1.36      73.03 o
  16    3    3      22.84       1.94      22.88 o
   2   14   13      12.71       3.82      17.73 <
   3    3   21       0.00       5.06       8.84 <
   4    1   21       9.41       5.10       8.18 <
  13    2   13      20.54       1.98      18.96 o
  13    6   11      17.94       2.25      17.40 o
  13   10    5      12.32       3.14      12.33 <
   7    4   19      47.54       1.22      47.61 o
   7    8   17      60.79       1.27      59.48 o
   4   17    3       0.00       4.71       1.05 <
   7   12   13      39.45       1.48      39.94 o
  15    3    8       8.38       4.36       4.80 <
   7   16    1       0.00       4.59      13.03 <
  15    7    2       2.65       4.59       4.95 <
   9    7   16       0.00       4.40       3.66 <
   1   17    6      74.99       1.52      76.66 o
   9    2   18      40.64       1.48      40.12 o
  16    4    0      82.06       1.84      78.00 o
  12    4   14      13.10       3.44       1.28 <
   9   14    6      50.23       1.16      52.65 o
  12   12    2      18.29       2.13      17.95 o
   2    4   21       7.86       5.07      14.38 <
  10   12    9       5.69       4.44       5.75 <
   8   12   12      46.04       1.27      46.17 o
   0   12   16      25.92       2.82      24.51 o
   6   16    5       1.19       4.44       4.06 <
   2   16    9      10.93       4.31       8.78 <
   1   11   17      21.34       2.13      24.04 o
   7   15    7      10.67       3.36       7.80 <
  15    6    5      40.08       1.23      40.16 o
  13    8    9      12.60       3.13       8.84 <
  16    4    1      48.23       1.31      47.26 o
   3    8   19      36.43       1.42      37.71 o
  10   14    2       2.65       4.15       6.11 <
  14    9    3      45.77       1.25      46.10 o
  12    9   10       7.31       4.71      11.07 <
  10    7   15      57.83       1.23      59.29 o
   8    5   18      15.23       2.64      14.48 <
   6    9   17      66.26       1.31      64.28 o
   4    9   18      42.24       1.24      43.83 o
  11    2   16       8.13       4.56       6.41 <
   1   12   16      15.73       2.78      19.89 <
   7   16    2      76.10       1.50      77.63 o
   0   10   18       4.44       5.90       3.97 <
  11    5   15      16.73       2.45       9.87 o
  16    1    5      19.23       2.28      17.92 o
  11   11    9       9.56       4.34       9.66 <
  11   13    3      11.06       3.18       4.61 <
   8    1   19      16.39       3.18       5.92 <
   8    7   17      20.47       2.02      17.18 o
   3   15   11      22.77       2.25      23.16 o
   3   17    5      25.57       2.26      25.89 o
   8   15    5      27.78       1.38      25.41 o
  14    8    6       0.00       4.40       7.31 <
  12    6   13      47.35       1.49      46.00 o
   4    2   21      14.57       3.62      12.92 <
   6   12   14       7.86       4.89       7.00 <
   1    7   20      10.40       3.79      13.18 <
  16    4    2       0.00       4.63       7.35 <
   1   10   18      16.04       2.73      13.49 <
  15    1    9       0.00       4.55       2.28 <
  15    7    3      33.11       1.49      33.79 o
   4   16    8      74.98       1.52      72.29 o
   9   13    9      29.95       1.37      29.57 o
   6    3   20      77.62       1.44      76.70 o
  11    8   13      53.77       1.35      50.72 o
  11   12    7      31.92       1.43      31.09 o
   2   17    6       0.00       4.89      15.21 <
  12   12    3      18.93       1.91      14.39 o
   5   16    7       0.00       4.85       9.31 <
  13    5   12       5.93       4.63       2.93 <
  16    3    4      35.88       1.31      38.09 o
  11    9   12       0.00       4.55       5.31 <
  14    3   11      40.50       1.24      42.13 o
  10    3   17      21.28       2.04      23.49 o
  10   11   11      52.21       1.26      52.94 o
  10   13    7      33.58       1.47      33.50 o
   2   11   17      47.02       1.31      47.04 o
   4   13   14      12.03       4.03      12.88 <
  14    6    9      22.37       1.88      21.51 o
   4   17    4      19.01       2.46      18.21 o
   6    6   19      23.50       1.80      22.96 o
  13    3   13      35.88       1.35      37.44 o
  10   14    3      17.06       2.28      17.73 o
  13   11    1      51.15       1.15      49.44 o
   6   14   11      16.04       3.03      14.00 <
   5    7   19      42.94       1.34      45.21 o
  12    1   15       8.71       4.28       2.26 <
   5   17    1       0.00       5.47       3.09 <
  16    2    5      15.41       2.52      18.12 o
   9   12   11      15.00       2.77      15.29 <
   8    2   19      21.08       2.22      17.30 o
   3   14   13      25.65       2.04      24.62 o
   7   16    3       0.00       4.15       1.08 <
   9    3   18      70.29       1.40      69.70 o
   2   12   16      22.59       2.02      21.26 o
   7   14   10      64.02       1.43      63.86 o
  15    5    7      10.99       3.46       3.21 <
  14    5   10       0.00       4.44       3.01 <
   1    5   21      42.78       1.25      41.89 o
  14    7    8       9.34       4.22       9.81 <
  14    9    4      25.07       1.53      23.20 o
   9   15    1      10.47       3.70       6.65 <
   1   13   15       0.00       4.67       6.32 <
  15    2    9      38.78       1.25      38.39 o
   2    7   20      31.46       1.42      29.76 o
  16    4    3      26.83       1.72      24.53 o
   3    4   21      27.01       2.04      29.21 o
   3   16    9       0.00       4.89       3.47 <
  11    3   16      11.62       3.63      13.58 <
   2   10   18      20.64       1.97      22.20 o
  13    9    8       6.81       4.44       1.51 <
  11    7   14       4.89       5.10       6.01 <
  13   11    2      36.98       1.20      35.92 o
   5    5   20       0.00       4.67       1.07 <
  11   13    4      22.68       1.80      20.94 o
   5   11   16       8.87       4.44      11.03 <
   5   15   10      79.63       1.58      79.34 o
  15    4    8       8.63       4.36       5.00 <
   5   17    2      64.00       1.51      63.40 o
  13   10    6      22.68       1.83      21.64 o
   6   15    9      10.27       4.73      14.35 <
   5   14   12       7.86       4.96       9.10 <
   4    6   20      44.54       1.33      46.47 o
  12   11    7      12.26       3.67       8.43 <
   4    3   21      19.45       2.76      17.23 o
  11   10   11      51.00       1.27      50.51 o
  12    2   15      12.93       2.89      15.37 <
   5   10   17      40.26       1.27      39.14 o
  12   10    9      52.61       1.35      54.91 o
  15    7    4       9.99       3.80      10.08 <
   6    8   18       9.99       4.43       0.78 <
   6   16    6      18.02       2.36      21.00 o
   7    7   18       6.38       4.52       9.96 <
   7   13   12      12.66       3.89      12.82 <
   9   15    2      77.36       1.40      76.01 o
  15    6    6      12.82       2.97      13.39 <
   1   15   12       0.00       4.96       2.80 <
  16    0    6      24.09       2.68      26.32 o
  12   12    4      49.74       1.16      50.46 o
   0    0   22      24.87       4.42      17.59 <
   7    5   19      38.64       1.30      37.58 o
   0   16   10       0.00       5.84       1.38 <
   1    9   19      36.37       1.30      36.46 o
   1   17    7      26.96       1.92      24.91 o
   9    6   17      27.14       1.56      24.80 o
   9   14    7      21.57       1.72      19.40 o
   5   12   15       8.55       4.93       5.77 <
  10    6   16      14.90       2.65      16.70 <
   4    8   19      68.76       1.40      70.69 o
  10   14    4      31.28       1.34      32.19 o
  16    1    6       8.55       4.63       4.09 <
  16    5    0      35.61       1.97      35.87 o
  12    5   14       0.00       4.78       3.86 <
   2    5   21      56.21       1.24      57.56 o
   3   17    6      53.72       1.55      54.15 o
   6   13   13       0.00       4.92       7.77 <
   8   15    6       0.00       4.23       1.40 <
   2   13   15      44.94       1.34      47.58 o
   7    0   20      14.37       5.28      13.20 <
   1    0   22      32.90       2.48      30.71 o
   7   16    4       7.40       4.19       4.67 <
   1   16   10      60.18       1.43      58.22 o
  13   11    3      66.46       1.28      67.51 o
  16    3    5      14.67       2.65      14.55 <
  16    5    1      36.18       1.45      35.76 o
   5    1   21      10.80       4.88       9.58 <
   0   18    0      31.77       3.02      32.86 o
   3   11   17      24.93       1.71      22.98 o
   8    3   19       0.00       4.67       3.75 <
   5   17    3      14.33       2.85      18.30 <
   8   13   11      11.25       3.75       9.16 <
   4   15   11      10.74       4.59       7.73 <
  14    0   12      35.47       1.94      35.65 o
   4   17    5      13.41       3.46       7.75 <
   6    4   20       0.00       4.71       5.21 <
   8   10   15      54.24       1.30      55.55 o
   8   14    9      19.63       1.96      17.10 o
   7    1   20       4.74       5.10      10.82 <
   1    1   22      35.01       1.73      34.14 o
   0   18    1       0.00       5.56       7.09 <
   7   15    8      10.27       3.90      11.79 <
  16    4    4      51.34       1.23      51.56 o
   9   10   14      10.20       4.21       7.70 <
  14    4   11      35.47       1.47      33.43 o
  14    8    7      42.38       1.27      41.69 o
  10    4   17      20.57       2.14      22.78 o
   3   12   16      28.53       1.71      30.23 o
  15    3    9      10.80       3.58      13.00 <
   9    9   15      38.12       1.39      37.91 o
  14    1   12      73.05       1.45      70.07 o
   9   15    3       0.00       4.40       1.24 <
  13    4   13      10.87       3.69       7.84 <
   2   15   12      91.50       1.73      91.28 o
   1   18    1      18.78       2.45      13.63 o
  16    5    2      26.70       1.76      27.32 o
   3    7   20       9.11       4.71      12.34 <
   5    9   18      16.43       2.71      13.43 o
  14    9    5      65.17       1.33      64.49 o
   8    9   16       0.00       4.27       2.83 <
   8   11   14       6.91       4.63       2.07 <
   2    9   19      59.04       1.26      56.83 o
   9    4   18      24.30       1.75      26.01 o
  16    2    6       0.00       4.40       8.00 <
   2   17    7       5.56       4.92       7.89 <
   3   10   18      34.36       1.37      29.77 o
   8    6   18       2.90       4.48       6.31 <
   0    2   22      17.02       4.43      11.30 <
  13    7   11      57.03       1.36      57.41 o
   0   14   14      35.82       1.85      40.76 o
  11   13    5       8.95       4.48      13.71 <
  12    3   15      13.04       3.19      14.42 <
   0   18    2       9.85       5.59       8.84 <
  15    8    1      76.52       1.54      73.96 o
  11    6   15      43.82       1.40      43.97 o
   5    2   21      10.74       5.04      11.91 <
   2    0   22      38.93       2.23      40.22 o
  10   12   10       0.00       4.48       0.97 <
   4   14   13      14.03       3.61      11.86 <
   2   16   10      16.13       3.15      13.85 <
  13    0   14      24.84       2.21      20.48 o
  13    8   10       0.00       4.74       2.35 <
  11    4   16      15.82       2.68      11.37 <
   7    2   20      27.65       2.05      27.85 o
  11   12    8      13.83       3.06       9.38 <
   1    2   22      53.39       1.46      52.88 o
   7   10   16       8.79       4.52       3.50 <
  12    8   12       0.00       4.78       7.92 <
   1   14   14      67.74       1.40      65.23 o
   5   16    8      13.04       3.78       8.49 <
  15    7    5       8.71       4.40       2.07 <
   1   18    2      50.51       1.34      47.56 o
   9   11   13      69.35       1.39      71.77 o
   7   11   15      39.29       1.51      36.19 o
  10    9   14      26.27       1.73      25.49 o
   2    1   22      18.86       2.88      15.74 o
  10   13    8      61.67       1.31      60.92 o
  14    2   12      32.86       1.41      32.57 o
  14   10    0      22.46       2.34      23.41 o
  12   12    5      44.61       1.25      43.18 o
   4    4   21      23.47       2.36      21.07 o
  13    1   14      84.68       1.51      82.79 o
  13   11    4      23.62       1.62      23.72 o
  11   11   10      11.49       3.79       7.56 <
   4   16    9       6.27       4.96       5.42 <
   2   18    0      12.09       5.12      17.91 <
   5   13   14      61.01       1.44      58.10 o
  15    0   10      74.05       1.82      70.35 o
  15    8    2       0.00       4.67       4.60 <
   5   17    4       6.49       4.52       1.13 <
  13    6   12       8.95       4.78      13.17 <
   9    8   16      12.09       3.38       8.50 <
  14   10    1      24.73       1.55      24.95 o
  10   10   13      10.47       4.03      10.72 <
  10   14    5      24.33       1.66      26.31 o
  16    5    3      23.68       2.02      25.98 o
   3    5   21      23.89       1.80      24.12 o
   2   18    1      18.18       2.49      17.47 o
  12    7   13      13.10       3.55      11.41 <
  12    9   11      33.89       1.56      36.00 o
   3   13   15       0.00       4.71       5.92 <
  13   10    7      21.08       1.99      21.16 o
  15    1   10      28.68       1.65      28.86 o
   7   16    5       8.71       4.12       6.84 <
  15    5    8       5.03       4.40       9.11 <
   0    6   21      55.00       1.55      54.21 o
   9   13   10      62.43       1.32      62.06 o
   0   18    3      44.49       2.54      47.73 o
   9   15    4      12.38       2.85      11.28 <
  10    8   15      18.25       2.71      21.02 o
   0    8   20      14.08       4.05       7.71 <
   8   16    0      86.49       1.90      87.43 o
   6   16    7       9.18       4.85       9.88 <
   7    9   17      24.70       1.77      23.40 o
  15    6    7      47.34       1.22      47.70 o
  16    4    5      14.67       2.69      14.76 <
   6   17    0      77.87       1.79      82.13 o
  14    6   10      10.34       4.01       5.85 <
   1    6   21      39.87       1.29      41.10 o
  14   10    2       2.90       4.40       2.45 <
   8    4   19      39.14       1.31      40.85 o
   8    8   17      59.69       1.34      57.87 o
   2    2   22       4.59       5.17      14.00 <
   8   12   13      46.77       1.30      46.41 o
   1   18    3      10.60       4.91       6.49 <
  16    3    6      12.38       3.13       5.52 <
   8   16    1      13.62       3.26       2.03 <
   2   14   14       0.00       4.96       7.90 <
  14    7    9      49.37       1.25      50.70 o
   2   18    2      20.57       2.62      21.27 o
  12   11    8      25.48       1.91      27.41 o
   3   15   12       0.00       5.00       2.67 <
   6    7   19      64.83       1.32      63.27 o
  13    2   14      23.17       1.70      22.94 o
   5    6   20      17.47       2.67      17.28 o
   6   17    1       0.00       4.63       2.91 <
   4   17    6       6.05       5.34       0.25 <
   1    8   20       6.81       4.71      10.73 <
   7   12   14      53.47       1.41      53.17 o
  13    9    9      61.06       1.39      62.51 o
  16    1    7       8.71       4.67      13.05 <
   5    3   21      29.09       2.01      31.54 o
   3    9   19      52.57       1.32      53.37 o
  15    4    9      57.60       1.25      55.86 o
  15    8    3      43.08       1.36      42.82 o
   3   17    7      24.73       2.44      26.30 o
   4   11   17       9.92       4.04      11.25 <
   8   15    7       0.00       4.27       3.86 <
  10    0   18       0.00       6.10       5.24 <
   7    3   20      11.80       3.82      13.14 <
   1    3   22      87.78       1.71      88.52 o
  15    2   10      74.42       1.41      73.04 o
   1   17    8       0.00       4.96       2.62 <
   3    0   22      54.05       1.92      53.39 o
   9   14    8      10.99       3.33       6.69 <
   3   16   10      79.49       1.58      78.28 o
   4   12   16      68.95       1.41      67.50 o
   8   16    2       0.00       4.71       0.55 <
  14    3   12      59.84       1.28      60.37 o
  14    9    6       0.00       4.48       2.78 <
  10    1   18       6.91       5.00       9.92 <
   6    5   20      35.80       1.38      34.08 o
  10   11   12      43.72       1.30      44.77 o
   6   11   16      49.96       1.41      50.29 o
   6   15   10      18.82       2.67      18.64 o
   7    6   19      50.27       1.25      49.36 o
   6   17    2       0.00       4.74       1.63 <
   5    8   19      46.63       1.33      50.21 o
  12    4   15      30.87       1.53      30.07 o
   7   14   11      15.14       3.30       9.66 <
   6   14   12      10.74       4.65       5.32 <
  16    5    4      35.31       1.32      35.83 o
   3    1   22      53.65       1.48      52.33 o
  14    5   11      41.26       1.30      42.39 o
  11   13    6      25.35       1.71      21.87 o
  10    5   17      44.14       1.31      43.77 o
   4    7   20       0.00       4.74       4.19 <
  16    6    0      37.04       1.98      34.98 o
   9   12   12      10.60       3.98       7.66 <
  12    6   14      16.64       3.30      21.92 <
  14   10    3      54.09       1.24      50.88 o
  12   10   10       2.05       4.82       2.39 <
   2    6   21       0.00       4.51       2.32 <
  13    5   13      45.57       1.53      48.64 o
   6   10   17       0.00       4.44       3.95 <
  11    1   17       8.38       4.96       3.04 <
   4   10   18      15.77       2.60      13.43 o
  13   11    5      37.34       1.33      36.65 o
  11    9   13      23.71       1.93      23.78 o
   2   18    3      10.67       4.94      14.88 <
   0   18    4      90.95       2.00      87.86 o
   5   15   11       0.00       4.96       3.51 <
   5   17    5      29.81       1.55      29.54 o
  16    2    7       8.21       4.48      10.98 <
  16    6    1      37.83       1.45      37.22 o
  14    8    8       9.99       4.08       5.00 <
  15    7    6      10.60       3.45      10.05 <
   2    8   20       0.00       4.74       0.49 <
   3   18    1      14.57       3.10       7.94 <
   9    5   18      40.05       1.27      42.42 o
  11    8   14      12.77       3.69       9.42 <
  12   12    6       0.00       4.48       2.60 <
   1   18    4       0.00       4.89       2.44 <
   6   12   15      24.90       2.12      22.21 o
   9    1   19       9.41       5.17       4.09 <
   9    7   17      65.15       1.31      64.24 o
   9   15    5      11.43       3.20      12.49 <
  10    7   16       0.00       4.44      10.18 <
   7   15    9       0.00       4.92      10.25 <
   2    3   22      12.15       4.40       8.62 <
   2   17    8      88.59       1.70      85.57 o
  10    2   18      22.74       2.28      21.81 o
  13    3   14      70.38       1.39      69.52 o
  10   14    6       9.70       4.28       9.36 <
  11    5   16      25.46       1.78      24.04 o
   0   12   17      49.23       1.92      46.00 o
   8   16    3      11.31       3.17      10.25 <
   0   16   11      22.09       3.39      20.16 o
   6    1   21      11.97       4.52       7.44 <
  12   13    0       8.38       5.03      10.46 <
  15    8    4      11.97       3.12       9.85 <
  16    6    2       4.44       4.78       1.61 <
  11   10   12       0.00       4.63       2.89 <
   3    2   22      75.41       1.58      74.55 o
   7    8   18       9.92       4.25       3.20 <
   6   17    3      24.70       1.97      21.66 o
   3   14   14      68.45       1.50      68.30 o
   7   16    6      71.11       1.34      68.91 o
   3   18    2      47.98       1.51      51.67 o
   8   14   10      22.40       1.97      21.68 o
  12   13    1      19.19       2.14      17.53 o
   4    5   21       0.00       4.51       1.60 <
  11    2   17      12.55       3.93      11.66 <
   4   13   15      19.26       2.68      22.66 o
  11   14    1       8.30       4.44       6.00 <
   1   12   17      28.94       1.71      27.63 o
   5   14   13       0.00       5.03       2.43 <
  15    3   10      11.12       3.61       5.52 <
   1   16   11       8.87       5.03       5.51 <
   1   11   18      34.53       1.52      32.74 o
  16    4    6       0.00       4.40       7.64 <
  12    0   16      76.32       1.83      75.04 o
  17    1    1      24.70       1.89      24.56 o
   0    4   22      25.35       3.18      25.90 o
   7   13   13       0.00       5.00      11.95 <
   1   15   13      17.82       2.93      13.18 o
   6    9   18       9.92       4.54       0.58 <
   9    2   19      13.98       3.68      16.91 <
   5    4   21      17.98       2.40      17.49 o
  11   12    9      33.26       1.50      32.42 o
  14   10    4       0.00       4.48       4.53 <
   5   16    9      13.04       3.89       8.11 <
  12    1   16      46.77       1.29      46.37 o
   2   18    4       3.35       4.92       4.29 <
  17    0    2      25.48       2.59      29.76 o
   8    7   18       7.31       4.52       0.47 <
  12   13    2       7.86       4.48       6.69 <
  10   13    9      12.60       3.30       9.29 <
   8   13   12      24.41       1.85      26.70 o
  13   10    8       0.00       4.78       1.98 <
   7    4   20       7.40       4.82       6.88 <
   4   15   12      15.77       3.31      11.49 <
   1    4   22      30.51       1.92      28.52 o
  11   14    2      77.56       1.42      76.22 o
   6    2   21       6.27       5.20       8.21 <
  11    7   15      26.14       2.21      29.19 o
  16    3    7      35.67       1.33      36.18 o
  16    5    5      22.09       1.88      20.31 o
   8    5   19      21.21       2.01      21.19 o
   4    9   19      22.46       2.09      25.75 o
  16    6    3      52.90       1.34      53.00 o
  14    4   12      24.30       1.97      27.13 o
   3    6   21      50.48       1.34      51.14 o
   4   17    7       0.00       4.96       2.06 <
  17    1    2      62.31       1.37      59.97 o
   3   18    3       0.00       4.85       9.12 <
   0   10   19      42.73       2.09      43.20 o
   6   16    8      29.71       1.81      29.53 o
   0   18    5      31.44       2.42      29.05 o
   1   13   16      13.67       3.35      18.95 <
  15    6    8       0.00       4.71       4.80 <
  16    0    8      82.42       2.34      82.68 o
   3    8   20       4.27       4.78       0.75 <
   8    0   20      64.18       1.89      62.93 o
  15    5    9      17.59       2.65      13.72 o
   4    0   22      22.71       3.54      15.40 o
  10   12   11      25.68       1.77      24.07 o
   2   12   17      28.60       1.75      26.69 o
   8   16    4      90.47       1.58      89.34 o
   4   16   10      19.23       2.72      11.18 o
   2   16   11       0.00       5.03       7.01 <
  17    2    1      12.60       3.52       4.88 <
  10    3   18       7.86       4.67       8.03 <
  13    8   11      26.54       1.92      29.16 o
  10   15    0      95.90       2.04      94.45 o
   2   11   18      21.08       2.26      20.55 o
   6   13   14      10.54       4.80      12.48 <
  13   12    1      21.21       1.78      17.35 o
   6   17    4      93.94       1.68      92.59 o
   1   10   19      47.04       1.34      49.16 o
  13    7   12       8.38       4.89       1.57 <
   1   18    5      24.56       2.12      19.59 o
  13   11    6      33.39       1.60      34.05 o
  16    1    8      47.26       1.35      47.19 o
  14    1   13       7.11       4.44       6.56 <
   3    3   22      33.07       1.81      31.27 o
  14    9    7      54.76       1.27      53.71 o
   8    1   20      37.59       1.69      37.82 o
   4    1   22       0.00       5.24       4.27 <
   5   17    6      70.05       1.47      64.78 o
   3   17    8      10.27       5.44      12.91 <
  10   15    1      12.03       3.39       3.77 <
   8   15    8      25.62       1.58      22.91 o
   2   15   13       5.17       5.07       4.95 <
  12    2   16      69.62       1.39      67.01 o
  11    3   17       0.00       4.67       4.10 <
  11   11   11      24.50       1.93      27.01 o
  11   13    7      10.20       4.07       8.71 <
  12    5   15      22.68       2.20      26.40 o
   4   18    0      70.46       1.77      70.16 o
   5   11   17      57.00       1.26      57.18 o
  12   11    9       9.41       4.89      13.81 <
  12   13    3       7.59       4.32       8.80 <
  15    8    5      63.85       1.27      64.42 o
  11   14    3      25.76       1.68      24.80 o
   2    4   22       6.71       5.20       5.40 <
   4   18    1      20.84       2.62      17.98 o
  17    2    2       0.00       4.67       7.30 <
   9   15    6      70.01       1.33      70.34 o
  13    4   14      23.65       2.11      24.77 o
  13   12    2      18.93       2.21      17.81 o
  17    1    3      33.87       1.52      35.81 o
   5   12   16       6.91       5.03       0.43 <
  15    1   11      16.21       2.83      12.14 <
  15    7    7      23.41       1.86      21.40 o
  15    9    1      10.87       4.01       8.52 <
   9    3   19      13.67       3.76      15.44 <
  14    7   10      10.06       4.19       7.60 <
   1    7   21      45.72       1.26      46.24 o
   9   13   11      15.09       2.80      10.30 <
   1   17    9      15.09       3.41      19.07 <
  10   15    2       7.59       4.48       3.15 <
   2   13   16      57.46       1.35      55.08 o
   9   10   15      48.36       1.32      48.17 o
   9   14    9      18.56       2.10      19.60 o
  12    8   13      46.78       1.40      45.27 o
  12   12    7      27.98       1.81      26.80 o
   6    6   20       4.44       4.59       4.02 <
  13    9   10      10.27       4.59      12.35 <
   5    7   20       1.68       4.82       0.96 <
  12    9   12       4.27       4.89       6.46 <
   6    3   21      19.12       2.92      21.59 o
  15    4   10      57.55       1.36      57.47 o
  16    2    8      71.87       1.39      71.71 o
  16    6    4      32.19       1.42      32.96 o
  14    2   13       0.00       4.63       9.47 <
  14    6   11      34.36       1.43      32.78 o
   5   10   18      14.95       2.83      14.52 <
  14   10    5      36.94       1.36      36.30 o
  10    6   17      15.37       2.66      13.12 <
   8    2   20      78.63       1.61      76.61 o
   4    2   22       0.00       5.20       5.30 <
   8   10   16      17.18       2.67      19.48 o
  10   14    7      18.06       2.78      19.43 o
   3   18    4      18.60       2.36      20.44 o
   2   10   19      15.32       2.76      17.81 <
   4   14   14      12.03       4.33      13.39 <
   4   18    2       0.00       5.62       8.97 <
   2   18    5      12.03       4.15       7.11 <
   8   11   15      19.01       2.42      19.71 o
  13    6   13      16.77       3.32      18.27 <
   7   16    7      14.23       2.68      12.65 <
  15    9    2      15.77       2.73      12.10 <
   0   14   15      20.26       3.03      21.76 o
   9    9   16       0.00       5.10       1.91 <
   9   11   14      57.05       1.31      55.61 o
   9    6   18       7.77       4.52      11.50 <
  14    8    9      23.71       1.87      24.03 o
  17    3    1      44.03       1.37      45.16 o
   6    8   19      29.74       1.71      28.58 o
   7    7   19      19.95       2.17      20.37 o
  17    2    3      26.06       1.85      26.81 o
  15    2   11      16.89       2.39      14.51 o
   7   17    1       5.93       4.71       1.39 <
  16    4    7      46.98       1.24      46.20 o
  13   12    3      11.86       3.15       9.20 <
   3   12   17      51.92       1.34      52.06 o
   1   14   15      12.15       3.88      14.47 <
  10   10   14      14.37       3.14       5.71 <
   3   16   11       7.21       5.10       3.82 <
  16    5    6      13.62       2.95      11.38 <
   8   16    5       0.00       4.27       2.67 <
  16    7    0       0.00       5.75       2.80 <
  12    3   16      34.57       1.46      36.83 o
  12    7   14       9.99       5.27       8.41 <
  17    0    4      13.98       4.58       7.81 <
   3   11   18      35.03       1.41      34.94 o
  10    9   15      65.49       1.45      67.51 o
  12   13    4      47.72       1.27      46.23 o
   2    7   21      47.63       1.34      50.92 o
  10   15    3       9.11       4.48       5.87 <
  11    6   16      14.37       3.09      14.70 <
   6   15   11      14.28       3.55      11.04 <
   6   17    5      19.63       2.24      21.61 o
  11   14    4      14.90       2.79      15.14 <
   2   17    9      19.41       3.16      22.75 o
  13    1   15       7.59       4.40       5.20 <
  16    7    1      33.74       1.66      33.54 o
   5    5   21      42.40       1.41      40.64 o
   0   18    6       0.00       5.87       2.93 <
   5   13   15      13.57       3.84      12.13 <
   3   15   13      11.31       4.60      17.62 <
   8    9   17      14.86       2.85      12.62 <
  17    1    4      21.31       2.20      23.77 o
  17    3    2      68.83       1.43      69.10 o
  10    4   18      19.52       2.32      15.53 o
  12   10   11      57.30       1.40      59.68 o
   4    6   21      53.56       1.34      53.16 o
   7    5   20       0.00       4.59       9.85 <
   1    5   22      31.95       1.87      33.28 o
   7   11   16       0.00       5.00       0.87 <
   4   18    3      39.94       1.69      37.46 o
   1    9   20       7.21       4.78       3.16 <
   7   15   10      49.96       1.45      50.33 o
   7   17    2      57.74       1.37      58.08 o
   3    4   22      66.30       1.51      62.80 o
   7   14   12       0.00       5.03       5.67 <
  15    9    3      20.02       2.13      18.88 o
   4    8   20      18.41       2.57      16.75 o
   8   12   14       9.03       4.71       7.95 <
   1   18    6      58.31       1.43      57.63 o
  14    5   12      35.07       1.54      36.54 o
  14   11    0      42.07       1.57      42.86 o
  11    4   17      30.85       1.60      31.19 o
   7   10   17      55.24       1.22      51.44 o
  16    3    8      44.80       1.26      45.77 o
  16    7    2      18.33       2.55      12.61 o
  14    3   13      32.62       1.44      34.38 o
  14   11    1      38.84       1.23      38.46 o
   8    3   20      14.67       3.22      17.36 <
   3   13   16      16.60       2.89      19.33 <
   5   15   12      22.90       2.36      23.78 o
   4    3   22      15.32       3.63      10.06 <
  10   11   13      73.52       1.45      75.90 o
  15    8    6      14.37       2.94       6.49 <
   4   17    8      16.30       3.16      19.49 <
  13   11    7      46.72       1.41      44.88 o
   6   14   13      16.85       3.14      18.38 <
   2   14   15      17.10       3.09      14.35 <
   5    9   19      44.80       1.38      44.47 o
  13    2   15       3.56       4.40       2.48 <
   5   17    7      27.81       1.94      28.44 o
  13   10    9       8.13       4.89       4.15 <
   9    4   19      24.76       1.80      22.92 o
  16    6    5      47.19       1.25      48.08 o
   9    8   17      15.82       2.72      15.78 <
   9   12   13       9.92       4.40       5.08 <
   7   12   15      22.87       2.33      21.31 o
   3   10   19      33.72       1.43      34.28 o
   9   16    1       0.00       4.78       1.71 <
  10    8   16       5.81       5.00       4.55 <
   8    6   19      65.28       1.33      63.97 o
   3   18    5      32.73       1.72      31.63 o
   8   14   11      14.86       2.99      16.32 <
  17    2    4      14.86       2.75      14.57 <
  13   12    4       5.56       4.32       7.88 <
   5    0   22      70.72       1.93      70.00 o
  11   12   10      58.10       1.34      56.53 o
  17    3    3      29.64       1.70      30.49 o
  15    3   11      20.02       2.37      19.08 o
   6    4   21       6.91       4.85       7.07 <
   5   16   10      46.75       1.47      43.33 o
   7    1   21       5.43       5.24       5.32 <
   6   16    9      18.71       2.76      14.84 o
   0   16   12      97.22       2.13      90.25 o
  14    9    8      14.18       2.98       8.96 <
  14   11    2      18.06       2.12      15.90 o
   9   15    7      17.59       2.21      13.93 o
  15    6    9      59.54       1.31      58.85 o
   7   17    3      16.81       2.85       6.99 <
   2    5   22       2.90       5.20      12.69 <
  10   13   10       0.00       4.59       6.55 <
   2    9   20      10.80       4.30       9.87 <
  10   15    4      74.34       1.39      74.78 o
  14   10    6      10.80       3.84      10.37 <
  13    5   14      32.12       1.90      34.10 o
  11    9   14       0.00       4.71       9.84 <
   5    1   22      74.78       1.59      70.53 o
  11   13    8       0.00       4.71       2.12 <
   2   18    6      10.93       4.63       8.94 <
   9   16    2      39.11       1.47      42.04 o
   1   16   12       0.00       5.10       3.97 <
  16    1    9       5.17       4.82       1.74 <
  16    7    3      38.47       1.44      36.86 o
   3    7   21      45.49       1.37      43.18 o
   4   18    4      84.76       1.63      83.03 o
  17    4    1      16.43       2.79      15.63 <
  12   13    5       5.03       4.55       3.12 <
   3   17    9      15.95       3.84      13.81 <
   8   15    9      20.23       2.21      16.48 o
  11   10   13      78.22       1.51      77.18 o
  11   14    5      32.03       1.50      32.10 o
  12    6   15      34.97       1.81      35.69 o
  15    5   10       9.85       4.78      10.57 <
  15    7    8       0.00       4.59       2.25 <
  15    9    4       7.86       4.36       4.54 <
   5   18    1      19.70       3.40      13.37 <
   7    9   18      10.67       4.02       9.21 <
  12    4   16      66.33       1.38      66.36 o
  17    1    5      11.06       4.13       6.59 <
  12   12    8      48.07       1.40      47.33 o
   8    8   18       0.00       4.59       2.09 <
   8   16    6      11.68       3.26       2.66 <
   1    1   23      19.98       2.83      17.49 o
  11    8   15       0.00       5.30      12.28 <
   7    2   21      19.34       2.96      21.93 o
   6   17    6       3.75       4.67       5.08 <
  10   14    8      25.51       1.62      24.75 o
   4   12   17      26.14       1.92      24.51 o
   4   16   11       7.21       5.14      12.27 <
  14   11    3      49.19       1.28      46.19 o
  17    4    2      12.03       3.80      13.38 <
  12   11   10       0.00       4.92      10.45 <
   6   11   17      33.43       1.71      33.96 o
   4   11   18       0.00       4.55       2.90 <
   5    2   22      59.52       1.50      58.99 o
   5   14   14      66.71       1.50      67.02 o
   7   16    8       5.69       4.63       6.26 <
  13    3   15      33.39       1.50      36.97 o
   5   18    2      53.97       1.74      54.81 o
  16    5    7      26.80       1.65      24.60 o
   8   13   13      17.55       2.58      18.49 o
  16    2    9      22.53       2.12      18.29 o
   4   15   13       9.11       5.17      10.74 <
  17    3    4       0.00       4.48       6.00 <
   9   16    3       0.00       4.59       0.20 <
   3   14   15       0.00       5.13       6.68 <
   0    2   23      44.79       2.12      43.98 o
  10   12   12      18.25       2.44      16.22 o
   6   12   16       0.00       5.03       3.30 <
   2   16   12       7.77       5.14       5.53 <
   0   18    7      20.50       3.65      23.16 <
   7   13   14      26.14       2.11      28.33 o
   1   15   14      83.48       1.65      82.03 o
   7   17    4       0.00       4.32       0.56 <
   1   17   10      50.15       1.47      49.11 o
  11    0   18      80.98       1.97      76.44 o
  13    8   12       8.04       4.96       2.42 <
  16    4    8      38.42       1.32      36.59 o
  14    4   13      14.95       3.16      13.51 <
   9   14   10      40.31       1.38      37.39 o
   8    4   20      64.28       1.39      61.61 o
   4    4   22       7.86       5.24      14.84 <
  17    2    5       0.00       4.78      10.92 <
  10    5   18       0.00       4.74       1.65 <
   6    7   20      18.14       2.46      14.15 o
  13   12    5       0.00       4.85       3.93 <
   1    2   23      21.37       2.68      22.00 o
   6   10   18       7.01       4.82       4.64 <
   0    8   21      45.78       1.67      46.61 o
  11    1   18      32.34       1.76      32.99 o
   1   18    7      17.70       2.99      21.00 <
  16    7    4      19.87       2.14      20.73 o
  11   11   12      11.25       4.13       9.35 <
   3    5   22      15.37       3.62      17.57 <
  14    7   11      44.08       1.45      41.12 o
   3    9   20      21.57       2.27      19.59 o
  10    1   19      25.15       2.63      25.10 o
  10    7   17      44.65       1.26      43.87 o
  15    0   12       0.00       5.66       7.02 <
   2    1   23      13.93       4.04       2.88 <
  10   15    5      18.60       2.21      19.53 o
   4   13   16       0.00       5.10       8.63 <
  16    6    6       0.00       4.51       8.20 <
   0    6   22       4.59       5.47      11.11 <
  13    7   13      54.44       1.55      53.17 o
   3   18    6      59.59       1.59      59.62 o
  13    9   11      44.27       1.43      44.04 o
  11    5   17       4.11       4.71       3.20 <
  17    4    3      14.71       3.11      11.46 <
  15    4   11      38.36       1.47      39.89 o
  15    8    7      62.92       1.34      65.16 o
  14    0   14      12.82       4.22       5.00 <
   5    6   21      30.13       1.72      29.51 o
  14    8   10       0.00       4.89       2.98 <
   1    8   21      34.57       1.53      32.35 o
  15    1   12      21.28       2.33      20.37 o
   5   18    3      20.12       2.95      16.20 o
   4   10   19      73.35       1.47      71.81 o
   9    7   18       1.68       4.59       9.50 <
   9   13   12       9.18       4.67       2.22 <
   4   18    5      13.98       4.28      13.01 <
   7    6   20       0.00       4.67       2.91 <
   5    8   20       7.40       4.85       7.75 <
   1    6   22       6.91       4.63       3.57 <
  15    9    5      19.91       2.21      19.62 o
   0   12   18      10.99       5.50       1.54 <
   9    5   19      43.95       1.29      44.21 o
   7    3   21      13.62       4.75      15.58 <
  14    1   14       0.00       4.78       4.92 <
  14   11    4      56.20       1.29      55.00 o
   2   15   14      10.47       5.17      12.45 <
  14    6   12      12.55       4.43      15.56 <
   2   17   10       6.49       5.56      10.82 <
  11    7   16       3.35       5.30       4.12 <
  13   11    8       0.00       4.89       0.92 <
   5    3   22      56.77       1.50      57.46 o
  17    0    6       9.99       5.72      10.08 <
   6    5   21      42.68       1.42      45.00 o
  12   13    6      16.98       2.54      10.80 o
   5   17    8       4.11       5.07       1.26 <
  11    2   18      74.17       1.54      73.97 o
   6   13   15      28.48       2.00      29.61 o
   9    0   20      10.93       6.28       0.18 <
  11   14    6      86.47       1.59      87.63 o
  14   10    7      20.64       2.17      20.83 o
  10    2   19       0.00       5.10       3.01 <
   1   12   18      37.23       1.52      37.16 o
   9   16    4       5.69       4.32       4.17 <
   2    2   23      13.98       4.08       3.82 <
  16    3    9      23.17       1.88      20.99 o
  12    1   17       6.38       5.07       7.36 <
   2   18    7       9.34       5.14      11.69 <
  12    9   13      31.17       1.75      25.90 o
   4    7   21       0.00       4.89       2.84 <
   7    8   19      39.30       1.37      39.20 o
   4   17    9      16.73       3.16      14.57 <
  17    1    6      87.26       2.42      85.10 o
   9    1   20       4.89       5.30       2.12 <
   9   15    8       0.00       4.40       7.88 <
  15    2   12      13.04       4.10      10.36 <
  16    8    0      19.48       3.87      12.37 <
  17    3    5      33.01       1.43      31.41 o
  12    8   14       0.00       5.30       2.80 <
  17    5    1      48.83       1.36      49.28 o
   3   16   12       9.78       5.17       8.71 <
   2    8   21      12.03       3.98      11.57 <
   1    3   23      38.12       1.72      35.49 o
   1   11   19      43.04       1.40      41.93 o
   7   15   11       0.00       5.10       3.03 <
   1   13   17      37.90       1.50      35.87 o
   7   17    5      19.70       2.02      21.71 o
  13    4   15       5.30       4.96       6.50 <
  15   10    1      51.53       1.27      50.49 o
   1   19    1      27.83       1.84      29.21 o
   6   15   12      93.63       1.88      89.71 o
  16    8    1      47.82       1.38      49.12 o
  14    2   14      20.12       2.39      17.46 o
   2    6   22       7.40       4.63       6.85 <
   8   16    7       4.74       4.40       1.84 <
  14    9    9      36.96       1.57      35.43 o
  12    5   16      21.86       2.12      23.67 o
  17    4    4       0.00       4.51       4.40 <
   6    9   19      67.99       1.51      65.37 o
  13    6   14       2.90       5.30       7.62 <
  13   10   10       9.48       4.96       3.81 <
   8   17    0      27.37       2.55      26.14 o
   6   17    7      34.03       1.69      29.98 o
  12   10   12      46.69       1.45      46.64 o
  12   14    0      82.75       1.91      80.17 o
   5   18    4      17.94       3.30      18.68 <
  16    7    5      25.23       1.77      25.83 o
   3    1   23      18.10       3.20      20.98 <
  11   13    9      12.77       3.64      12.68 <
   8    7   19      22.93       1.99      22.40 o
   8   17    1       7.77       5.17      11.81 <
  12    2   17      15.77       3.31      22.13 <
  17    5    2      44.25       1.41      42.19 o
   6    0   22       0.00       6.27       4.76 <
  12   14    1      17.63       2.45      17.72 o
   2   12   18      12.26       3.90       8.22 <
   4   14   15       0.00       5.10       6.87 <
   6   16   10      18.48       2.87      16.44 o
  17    2    6      17.42       2.72      18.98 o
  15    6   10      24.70       1.89      22.79 o
  15   10    2      55.86       1.28      55.55 o
   9    2   20       0.00       5.62       9.89 <
   1   19    2      31.68       1.94      31.68 o
  16    0   10       7.86       5.72       1.29 <
  13   12    6       9.41       4.93      11.81 <
  16    8    2      13.31       3.49       1.88 <
   9   10   16       7.31       4.82       0.53 <
  15    7    9      10.87       4.08       6.82 <
   9   11   15      42.50       1.38      43.70 o
   6    1   22      14.86       3.89       7.24 <
  10   15    6       9.99       4.43      11.87 <
  11   12   11      27.40       1.84      30.24 o
   5   12   17      17.90       3.03      18.41 <
   2   19    0      39.14       1.99      42.20 o
   7   14   13      20.91       2.61      16.95 o
  12   12    9      38.53       1.54      38.63 o
   5   16   11       7.01       5.13       2.05 <
  11    3   18       9.78       5.10      15.54 <
  16    1   10      12.03       3.80      10.01 <
  16    5    8      21.51       2.02      20.63 o
  14    5   13      39.34       1.70      39.36 o
   6   18    0      21.37       4.52      22.75 <
   5   11   18      37.83       1.38      36.49 o
  14   11    5      41.09       1.35      40.51 o
  10    3   19      23.38       2.31      23.10 o
   8    5   20       9.99       4.36       9.10 <
   3   15   14      58.36       1.47      55.36 o
   2    3   23      54.38       1.51      50.48 o
   4    5   22       0.00       5.69       7.95 <
   8   11   16      14.28       3.31      13.97 <
  10   13   11       6.49       4.67      11.82 <
   3   17   10      58.36       1.64      56.95 o
   4    9   20      13.15       3.64       9.98 <
   2   11   19      52.33       1.36      51.11 o
   8   15   10      14.52       3.11      13.22 <
   2   13   17      24.84       2.04      24.40 o
   8   17    2       3.93       4.89       3.25 <
   2   19    1      25.46       2.00      29.04 o
  10   10   15      43.72       1.37      43.73 o
  12   14    2       2.37       4.36       1.60 <
  10   14    9       0.00       4.40       2.56 <
   0   10   20      26.98       3.00      29.35 o
   8   14   12      72.53       1.44      72.41 o
  13   13    1      15.00       2.82      14.27 <
   0   14   16      78.75       1.72      80.18 o
   6   18    1       0.00       5.69       1.59 <
  11   15    1       5.03       4.59       1.56 <
   4   18    6       0.00       5.50       8.72 <
   0   18    8      57.25       1.88      58.52 o
  12    7   15      21.18       2.77      21.12 o
   5   15   13       7.01       5.17       1.60 <
  16    6    7      38.16       1.34      33.65 o
   7    4   21      52.38       1.36      51.65 o
   3    2   23      18.14       3.19      12.84 <
   9   16    5       0.00       4.32       3.96 <
  15    3   12      16.85       2.89      13.54 <
   7   16    9       8.55       4.71       7.22 <
   8   10   17      41.60       1.57      41.48 o
  15    9    6       8.79       4.63       2.58 <
   3   18    7      16.26       3.81      21.78 <
  13    0   16       5.93       5.90      14.13 <
   5    4   22      26.75       2.22      25.70 o
   1   10   20       1.19       5.20       9.02 <
  17    5    3      34.20       1.59      33.14 o
   1   14   16      10.13       4.72       8.41 <
  15    5   11      24.95       2.01      24.64 o
   1   18    8      12.32       4.34       9.03 <
   9    9   17      49.47       1.49      50.33 o
  14    3   14      11.25       3.88       8.88 <
  10    9   16      13.88       3.75      14.26 <
  10   11   14      12.77       3.58      10.58 <
  15   10    3      49.48       1.22      48.97 o
   1   19    3      42.25       2.00      38.93 o
  16    4    9      37.87       1.35      36.75 o
  16    8    3      48.84       1.36      48.19 o
   3    8   21      59.14       1.37      60.20 o
   2   19    2      14.47       3.84      14.16 <
  10    6   18       9.48       4.52       8.45 <
   6    2   22      20.74       2.83      17.24 o
   0    4   23      59.94       1.96      58.74 o
  13    1   16      10.06       4.82       3.91 <
   8   12   15      51.12       1.34      53.43 o
   6   14   14       0.00       5.17       2.65 <
  13   13    2      63.43       1.28      62.01 o
   0   16   13       4.59       6.16       7.29 <
   6   18    2       0.00       5.72       1.87 <
  11   15    2      28.08       1.63      32.15 o
   5   13   16       7.40       5.17       6.16 <
  15    8    8      14.03       3.11       4.51 <
  16    2   10       0.00       4.78       0.37 <
   3    6   22      29.95       1.75      27.12 o
   9   12   14      31.03       1.63      30.34 o
  12    3   17      20.19       2.32      21.74 o
  17    4    5       2.90       4.59       4.89 <
   8    1   21       7.21       5.30       6.01 <
  12   11   11      30.13       1.85      31.16 o
  12   13    7      12.77       3.86      12.00 <
  11    6   17      48.04       1.34      49.11 o
   8   17    3      22.53       2.24      24.14 o
   1    4   23      25.76       2.30      23.08 o
  11   14    7      19.55       2.14      18.96 o
   5   10   19      21.28       2.33      25.63 o
  17    3    6      56.49       1.29      56.90 o
  12   14    3      10.99       3.84       6.68 <
   1   16   13       0.00       5.17       0.27 <
   5   18    5      36.29       1.90      34.70 o
   9    3   20       0.00       5.17       3.48 <
   7   17    6      36.72       1.29      34.91 o
  17    1    7       7.77       4.82       2.30 <
   3   12   18      60.42       1.38      60.95 o
   4   16   12      94.57       1.80      91.22 o
   7   11   17      29.23       1.76      26.47 o
   1   17   11      12.88       4.21      10.29 <
   9    6   19      24.38       1.85      24.41 o
  14   10    8      13.36       3.69      17.07 <
   9   14   11       7.59       4.71       5.60 <
   2   10   20       0.00       4.89       2.46 <
  16    7    6       4.59       4.55       5.09 <
   2   14   16      16.77       3.28      19.85 <
   2   18    8       4.11       5.13       1.78 <
   8    9   18       0.00       4.67       1.45 <
  13    2   16       8.13       4.78       3.09 <
  11   10   14      52.11       1.34      51.19 o
   7   12   16       0.00       5.10       1.70 <
   2   19    3      39.48       2.08      33.90 o
   6    6   21       0.00       4.71       1.57 <
  13    5   15      54.97       1.55      51.68 o
  13   11    9      59.66       1.41      59.53 o
  11    9   15      41.33       1.53      38.02 o
  13   13    3      34.75       1.32      33.15 o
   3    3   23      35.17       1.82      30.42 o
   5    7   21      56.36       1.38      57.71 o
   6   18    3       3.35       5.37       6.94 <
  11   15    3       8.13       4.63       5.76 <
   3   11   19      25.26       1.85      24.44 o
   3   13   17      29.76       1.78      31.84 o
   4    1   23       4.59       5.37       0.39 <
   5   17    9      10.27       5.17       9.82 <
   3   19    1       6.49       5.24       9.86 <
  17    5    4       0.00       4.59       1.04 <
  14   12    0      25.29       2.28      24.01 o
   8    2   21      18.48       3.62      17.05 <
   6    8   20       0.00       4.89       0.48 <
  10   16    0      36.56       2.94      33.64 o
   7    7   20       7.21       4.71       3.34 <
   1    7   22       0.00       4.67       4.29 <
  15   10    4      13.15       3.32      10.34 <
  11    4   18      73.51       1.46      70.98 o
   1   19    4      12.21       5.82       3.08 <
  16    8    4       7.21       4.59       1.66 <
   7   10   18      33.01       1.53      31.48 o
  14    8   11      31.97       1.76      33.33 o
  10    4   19       6.49       5.17       7.38 <
  14   12    1      28.41       1.50      27.78 o
  10    8   17       8.38       5.07       5.57 <
   2    4   23       0.00       5.24       7.14 <
  10   12   13       8.71       4.74      12.90 <
  10   16    1       0.00       4.89       1.98 <
   8   16    8      84.07       1.57      82.86 o
   2   16   13       0.00       5.20       0.40 <
  14    7   12      15.99       3.17      14.03 <
  17    2    7      10.34       4.56       7.07 <
  14   11    6      11.12       4.43       0.08 <
   9   15    9       7.86       4.71       3.20 <
  17    6    1      21.31       2.30      17.15 o
   6    3   22       6.38       5.40      12.08 <
  13    8   13      16.51       3.07      17.12 <
  13   12    7      16.26       3.04      19.49 <
   6   17    8      68.37       1.50      67.97 o
  13    9   12       0.00       5.03       7.24 <
  16    3   10       4.27       4.59       8.71 <
  15    4   12      20.40       2.43      19.52 o
   8   13   14       5.03       4.78       6.18 <
  10   15    7       0.00       5.27      13.06 <
   3   19    2      45.70       1.59      46.58 o
   9    8   18       4.89       4.67       0.12 <
   4   15   14       0.00       5.20       7.14 <
   8   17    4       9.11       4.17      10.20 <
   4   17   10       6.05       5.17       2.80 <
   2   17   11       6.71       5.66       8.99 <
  12    6   16      19.48       3.04      22.31 o
   9   16    6      33.30       1.38      32.15 o
  12   14    4      72.90       1.43      71.90 o
  11   11   13      14.52       3.30      13.27 <
  14    4   14      16.17       3.53      15.53 <
  14   12    2       7.86       4.67       3.57 <
   5   14   15      15.91       3.45      14.40 <
   4    2   23      26.85       2.26      26.45 o
  10   16    2      12.88       3.82       8.33 <
   4   18    7      32.81       2.09      32.29 o
  17    6    2       3.35       4.85       6.33 <
  11    8   16      12.71       4.10       3.16 <
  15    1   13       9.34       5.69      11.06 <
  15    9    7      17.78       2.54      20.01 o
   7    5   21      26.11       2.00      29.85 o
  14    9   10       9.03       5.03       4.97 <
   9   13   13      25.07       1.94      25.92 o
   1    9   21      43.24       1.42      41.99 o
   7   13   15       8.13       5.17       5.11 <
   1   15   15       0.00       5.24       1.11 <
   2    7   22      10.40       4.66       6.42 <
  12    4   17      45.58       1.36      47.50 o
   2   19    4      74.44       1.88      70.24 o
  13    3   16      12.60       3.63      12.08 <
   4    8   21      53.86       1.37      54.43 o
  13    7   14      30.09       2.10      29.78 o
  13   13    4       2.90       4.63      13.04 <
   5    5   22      23.35       2.17      23.06 o
  11   13   10      20.16       2.46      20.99 o
   5    9   20       0.00       4.92       0.13 <
   6   18    4      12.93       4.57      16.68 <
  11   15    4       0.00       4.67       0.25 <
  17    4    6       6.71       4.59       4.66 <
   9    4   20       8.04       4.93       6.36 <
  16    6    8      12.55       3.87      10.07 <
  14    6   13      19.63       3.02      14.33 o
   3   10   20       0.00       4.89       5.32 <
   8    6   20      29.69       1.65      28.13 o
   3   14   16      16.81       3.31      13.20 <
   4    6   22      14.08       3.95      10.89 <
   5   18    6      30.64       2.16      31.18 o
   3   18    8       0.00       5.56       5.00 <
  16    5    9      17.18       2.88      10.46 <
   8    3   21       5.69       5.75       7.51 <
  18    0    0      84.64       2.41      84.54 o
  13   10   11      30.60       1.81      28.80 o
   3   19    3      27.55       2.21      21.37 o
  15    7   10       2.37       4.71       6.35 <
   0   18    9      60.35       1.89      53.99 o
   7   15   12       7.86       5.20      13.22 <
  17    3    7      25.35       1.79      24.89 o
  17    5    5      39.11       1.34      36.91 o
  14   12    3      10.40       3.79      10.50 <
  12   12   10      12.32       4.11       5.76 <
  18    1    0      36.41       2.12      36.88 o
   6   12   17       0.00       5.17       9.55 <
   4   12   18      14.42       3.08      16.50 <
  10   16    3       0.00       4.63       7.32 <
   6   16   11       4.74       5.17       0.47 <
   7    9   19      18.60       2.51      17.50 o
   1    5   23      39.25       1.72      37.15 o
  17    6    3      10.20       4.69       4.83 <
  15    2   13      15.37       3.62      14.89 <
  15    6   11      42.20       1.48      40.92 o
   7   17    7      15.77       2.86      12.38 <
  15   10    5      40.01       1.37      38.85 o
   6   11   18       7.86       4.67      16.27 <
   1   19    5      40.45       1.56      38.56 o
  16    8    5      53.68       1.28      53.15 o
   3    4   23      16.13       3.58      15.01 <
   8    8   19      61.73       1.33      58.03 o
   3   16   13       1.68       5.20       0.24 <
  18    1    1      17.34       2.77      20.08 o
  10   14   10       0.00       4.71       6.43 <
   1   18    9      16.43       3.35      19.56 <
  14    1   15       0.00       4.67       6.61 <
  16    9    0      25.01       2.72      26.44 o
  17    0    8       0.00       5.78       2.04 <
  12    9   14       9.18       5.07       5.33 <
  12   13    8      50.65       1.43      50.91 o
   2    9   21      45.21       1.42      45.38 o
   7    0   22      71.19       1.96      67.31 o
   6   15   13       0.00       5.17       1.27 <
   2   15   15       0.00       5.27       3.59 <
  11   14    8       8.47       4.56       3.63 <
   4   19    0      11.74       5.87       8.94 <
   7   16   10      72.13       1.54      70.13 o
  16    1   11       0.00       4.85       5.22 <
  16    7    7      38.12       1.53      37.27 o
  16    9    1      32.03       1.71      31.32 o
   4    3   23      10.47       5.37       4.22 <
  15    8    9      52.74       1.32      49.23 o
   3   17   11      21.76       3.05      19.80 o
  18    0    2      18.78       3.60      17.95 <
   4   11   19       0.00       4.71       7.22 <
   8   15   11       4.11       4.78       2.31 <
   4   13   17      11.74       4.67      20.28 <
   8   17    5       0.00       4.44       1.71 <
  17    1    8      10.13       4.72       5.83 <
   4   19    1       0.00       5.27       2.88 <
  12   10   13      48.58       1.47      51.90 o
   6    4   22       7.40       5.78      13.15 <
  12   14    5      18.25       2.44      19.06 o
   7    1   22      28.90       2.14      30.29 o
  16    4   10       0.00       4.92       3.95 <
  11   12   12      18.29       2.74      14.21 o
   5   16   12      13.20       4.10       5.06 <
  18    1    2      13.93       3.49       8.07 <
  10    7   18      12.43       3.45       5.65 <
  10   13   12      76.27       1.49      74.82 o
  18    2    0      57.18       1.76      57.41 o
   6   13   16      52.45       1.49      53.87 o
  12    8   15      78.24       1.69      76.89 o
   7   18    1      22.71       2.53      24.55 o
  11    5   18       2.37       4.85       4.76 <
  16    9    2      14.62       3.28      15.17 <
   3    7   22      18.63       2.69      18.02 o
  14   11    7      43.48       1.48      43.64 o
  10    5   19      32.12       1.67      32.80 o
   2    5   23      58.68       1.53      57.38 o
  18    2    1      15.99       3.00      15.48 <
   3   19    4       8.87       5.99       1.18 <
  14    2   15      19.01       2.90      18.63 o
  14   10    9       7.11       5.03       3.88 <
   4   19    2      16.85       3.43      17.95 <
   2   19    5      34.53       1.75      33.16 o
   6   10   19      13.62       3.67      12.65 <
  11    1   19       8.63       5.72      13.20 <
  11    7   17      29.02       2.20      26.38 o
  13   13    5      16.30       2.73      18.12 <
   5    1   23       0.00       5.37       3.21 <
   6   18    5       7.95       5.03       5.57 <
  11   15    5       1.68       4.71       7.25 <
   2   18    9       0.00       5.20       3.85 <
  13    6   15      18.21       3.33      10.99 <
  16    2   11      11.74       4.08      11.59 <
  10    0   20      23.41       3.65      26.80 o
  14   12    4      26.75       1.78      24.70 o
   9   16    7       0.00       4.48       1.74 <
  15    5   12      13.93       3.54      13.41 <
   8   14   13       6.49       4.85       9.93 <
  10   16    4      33.30       1.42      31.56 o
  17    2    8      13.41       3.62       7.26 <
  17    6    4      10.80       3.97       6.44 <
  13    4   16      15.41       3.38      17.21 <
  13   12    8      11.19       4.46       1.46 <
   7    2   22      60.80       1.54      60.15 o
  12    0   18       0.00       7.21      14.56 <
   7   14   14      59.72       1.49      60.23 o
  15    3   13       6.38       4.93       8.60 <
   0    0   24      44.20       3.06      45.37 o
   7   18    2      71.46       1.60      72.29 o
  15   11    1      16.77       2.61      18.20 o
   9    7   19      39.80       1.37      38.69 o
  14    5   14       0.00       5.37       6.98 <
  10    1   20      63.48       1.94      61.75 o
   9   17    1      22.18       2.62      23.38 o
  18    2    2      18.33       2.66      20.91 o
  10   15    8      72.86       1.39      72.79 o
   8    4   21      33.22       1.66      35.00 o
  18    1    3      20.02       2.44      12.15 o
  13   11   10      54.09       1.44      54.88 o
   0   12   19      24.84       2.66      29.02 o
   8   16    9       6.16       4.78       2.73 <
  12    1   18      20.02       2.79      19.62 o
  12   11   12       7.95       5.10       7.44 <
   5   15   14      54.36       1.51      55.18 o
   6    7   21      46.74       1.33      46.62 o
   5   17   10      67.96       1.52      70.68 o
   1    0   24      46.98       2.14      46.86 o
   6   17    9      18.67       2.95      19.53 o
   4   10   20      28.53       1.87      28.66 o
   4   14   16      67.08       1.52      68.23 o
  16    9    3      34.95       1.43      35.70 o
   3    9   21      31.59       1.73      33.22 o
  12    5   17      33.15       1.61      34.15 o
   4   18    8      67.77       1.66      65.52 o
  17    4    7       8.13       4.63       2.33 <
   3   15   15       0.00       5.27       3.22 <
  11    2   19      22.21       2.55      21.56 o
   5    2   23      20.54       2.96      21.38 o
   4   19    3       9.11       5.34       1.40 <
  17    5    6      38.18       1.38      35.57 o
   1   12   19      44.65       1.43      43.44 o
  15    9    8      13.98       3.27      13.49 <
   5   18    7      12.66       5.00      15.76 <
  15   11    2      24.18       2.18      22.81 o
   9    5   20      15.82       2.85      11.63 <
   1    1   24      17.94       3.30      13.28 <
   9   11   16       8.04       4.89       4.49 <
   9   15   10      66.86       1.40      65.33 o
   1   13   18      52.82       1.39      53.93 o
   9   17    2      57.46       1.42      58.29 o
  15   10    6       0.00       4.71       9.16 <
   1   17   12       0.00       5.27       9.38 <
   1   19    6      49.99       1.48      51.37 o
  16    8    6       4.89       4.96       7.92 <
   9   14   12      12.26       3.79      14.42 <
  17    7    1      57.40       1.40      57.99 o
   0    8   22      11.49       6.22      11.34 <
  18    3    0      32.84       2.26      34.28 o
   0   16   14       8.47       6.22       6.61 <
   7    6   21      47.45       1.32      46.79 o
   9   10   17      28.82       2.05      28.55 o
   5    8   21      20.16       2.53      18.61 o
  10    2   20      21.21       3.23      28.05 o
  10   10   16      20.50       2.69      19.00 o
   4    4   23      42.45       1.67      42.06 o
   7   18    3      23.62       2.23      25.22 o
  18    3    1      32.49       1.67      34.07 o
  14    3   15      23.62       2.26      27.59 o
   4   16   13      13.67       4.12      15.70 <
  12    7   16       0.00       5.43      11.96 <
  10   11   15      37.94       1.50      36.49 o
  18    2    3      36.18       1.55      36.18 o
   8   17    6      11.56       3.47       1.69 <
   7    8   20       6.27       4.78       9.16 <
   5    6   22      24.30       2.92      23.62 o
  12    2   18      12.88       4.21      13.11 <
   1    8   22      17.26       2.90      19.47 <
   0    2   24      61.08       1.96      60.91 o
  12   14    6       8.63       4.71       4.15 <
   1   16   14      50.09       1.52      53.14 o
  16    3   11      18.21       2.75      19.03 o
   6   14   15      10.27       5.27       9.90 <
   3    5   23      30.57       2.05      29.07 o
   8   11   17       9.48       4.93       8.36 <
  18    0    4      22.12       3.20      25.37 o
   3   19    5      25.37       2.58      24.32 o
  16    6    9      49.40       1.43      47.95 o
   4   17   11      13.20       4.21       8.19 <
   9   12   15      19.95       2.48      22.57 o
  14    8   12       0.00       5.10       3.08 <
  17    3    8       0.00       4.63       6.12 <
  17    7    2      23.95       2.20      18.64 o
   2    0   24      22.56       3.82      24.47 <
   0    6   23      43.47       2.23      44.37 o
   3   18    9      18.21       3.64      10.22 <
   7    3   22      29.35       2.46      29.71 o
   0   14   17      17.10       3.79      19.37 <
   1   11   20       8.38       5.00      12.45 <
   7   17    8      13.88       3.35       6.62 <
   1    2   24      10.80       5.40       4.68 <
   5   12   18      38.11       1.70      37.14 o
  14   12    5      10.40       4.87       9.55 <
  18    1    4      45.24       1.42      48.32 o
   8   12   16      53.19       1.38      52.03 o
  18    3    2       0.00       4.85       2.20 <
  15   11    3       0.00       4.71       7.52 <
   9    1   21      20.74       3.30      22.90 o
  10   16    5       2.05       4.59       0.66 <
   2   12   19       8.38       5.00      10.65 <
  17    6    5      14.42       3.03      11.43 <
   9   17    3       0.00       5.00       7.22 <
   6    5   22       0.00       5.00       1.14 <
   2    1   24      66.69       1.56      63.08 o
   6    9   20      28.73       1.86      30.84 o
   2   13   18      11.37       4.45       5.68 <
   1    6   23      27.91       2.21      28.08 o
   2   17   12      83.94       2.04      84.09 o
   2   19    6      12.88       4.26       9.64 <
   1   14   17       0.00       5.03      10.08 <
  16    5   10       5.30       5.00       2.45 <
  13   13    6      83.19       1.63      83.05 o
  16    7    8       4.44       5.00      10.69 <
  16    9    4       0.00       4.92       4.68 <
  14    7   13      40.76       1.75      39.26 o
   6   18    6      12.15       4.40       1.58 <
  14    9   11      37.70       1.63      39.51 o
  11   15    6      23.62       2.02      22.29 o
  10    9   17      50.29       1.49      49.65 o
   8    7   20       4.11       4.74       3.75 <
   4    7   22       0.00       4.96       1.55 <
   4   19    4      12.82       5.70       5.16 <
  13    1   17      19.59       3.10      16.04 o
   8   10   18      19.52       2.90      11.44 o
  11    3   19      13.04       4.21      16.18 <
  13    9   13      61.15       1.46      57.61 o
   5    3   23       0.00       5.40       5.63 <
  11   13   11      10.47       4.97       7.77 <
   5   11   19      13.67       3.71      13.83 <
   0   18   10       8.87       6.28       5.83 <
   5   13   17      25.01       2.36      25.86 o
  15    4   13      36.89       1.59      35.56 o
  12   13    9       9.48       5.10      13.73 <
   5   19    1      38.22       1.77      33.97 o
  11   10   15      44.14       1.41      47.47 o
  11   14    9      20.40       2.47       9.69 o
  10   12   14      13.41       3.52      11.22 <
   2    8   22       9.34       5.00       5.65 <
   9    9   18       8.38       5.00      13.64 <
   2   16   14       0.00       5.34       1.03 <
  13    8   14       7.21       5.43       9.22 <
  17    1    9       0.00       4.92       9.94 <
  17    7    3      37.02       1.41      38.80 o
  15    7   11      18.02       2.94      19.20 o
   7   18    4      15.46       3.37       3.52 <
   1   18   10      42.48       1.60      42.26 o
  14   11    8      45.18       1.49      42.90 o
  10    3   20      63.72       1.50      63.49 o
  18    2    4      39.38       1.50      38.14 o
   2   11   20      52.92       1.52      53.59 o
   9    2   21      22.53       3.11      24.01 o
  12   12   11      29.33       1.94      30.08 o
   2    2   24      11.43       5.17       5.89 <
  13    5   16      13.83       4.38       6.02 <
  18    3    3      11.86       3.68      10.42 <
  11    9   16       0.00       5.13       7.80 <
  11   11   14      37.92       1.54      37.87 o
  12    3   18      13.26       4.14      13.86 <
  15    0   14      77.55       2.36      77.40 o
  15    8   10      13.83       3.77      14.60 <
  12   15    0      17.74       4.09      15.75 <
   5   19    2      56.62       1.81      53.37 o
  11    6   18      22.84       2.18      22.77 o
  13   10   12       9.85       5.10       3.19 <
  10    6   19      33.93       1.50      33.23 o
   9   16    8       0.00       4.78       6.24 <
   2    6   23       6.05       5.40       1.43 <
  10   14   11       5.81       4.78       4.23 <
   2   14   17       0.00       5.00       4.07 <
   8    5   21      10.27       4.93       7.27 <
  13    2   17      13.78       3.98      19.36 <
  12   15    1      14.42       3.17       9.67 <
   4    9   21       1.68       5.00       7.38 <
  18    4    0      23.05       3.10      18.57 o
   8   13   15      15.23       3.19      18.02 <
   4   15   15      11.43       4.98      15.95 <
  13   14    1       9.70       5.03       1.63 <
   7   12   17      37.15       1.74      35.08 o
  15    1   14       9.41       5.27       3.20 <
   7   16   11       0.00       5.24       4.68 <
  15   11    4      10.60       4.24      14.45 <
   0   10   21      30.06       2.84      35.43 o
   6   16   12       0.00       5.27       4.17 <
   1    3   24      10.60       5.44       1.86 <
   7   11   18      30.09       2.01      24.91 o
   9   13   14      71.71       1.46      69.79 o
   9   17    4       0.00       4.44       4.44 <
  15    6   12      11.37       5.13       7.95 <
  18    4    1      25.57       2.02      24.61 o
  16    0   12      52.44       1.95      46.91 o
   3    0   24      36.56       2.56      36.67 o
  14    4   15      23.77       2.63      20.69 o
  17    5    7      41.28       1.36      43.67 o
  17    2    9       2.65       4.96       1.99 <
   7   15   13       7.31       5.27       3.03 <
  15   10    7      34.61       1.69      33.13 o
   1   19    7      46.12       1.55      47.42 o
  16    4   11      29.66       1.85      30.57 o
  13   12    9      16.85       3.14      17.53 <
  16    8    7      31.39       1.64      31.75 o
  14    6   14       0.00       5.43       1.08 <
  14   10   10       0.00       5.06       1.64 <
   1   10   21      46.99       1.57      43.19 o
   3   12   19      23.80       2.24      26.78 o
  18    1    5      17.90       2.80      20.29 o
  16    1   12      51.08       1.39      50.95 o
   3    1   24      17.02       3.56      15.86 <
   2   18   10       6.71       5.27       4.15 <
  17    4    8       0.00       4.71       2.15 <
   3   13   18      29.88       1.87      33.05 o
   6    1   23       0.00       5.43       8.25 <
  12   15    2      16.51       3.07       0.50 <
   3   17   12       7.21       5.34       1.63 <
  10   15    9       6.49       4.78       1.04 <
   3   19    6      37.85       1.68      35.74 o
   8   15   12      22.15       2.25      20.95 o
   7    4   22      37.00       2.09      36.50 o
  13   14    2       6.81       4.48       7.86 <
   5   10   20       0.00       5.00       4.03 <
   5   14   16       1.19       5.34       1.35 <
   5   18    8      11.92       5.43       5.74 <
  13    7   15      24.59       2.57      23.65 o
  16    9    5      25.81       1.86      25.40 o
   8    9   19      25.35       1.92      22.70 o
   4    5   23       0.00       5.84       1.95 <
  18    4    2       4.27       4.92       9.42 <
   5   19    3      21.41       3.36      22.46 o
   8   17    7      10.34       4.42       9.61 <
  12    6   17      38.11       1.86      38.31 o
   4   19    5       0.00       6.22       1.83 <
  14   12    6      16.51       3.16      16.18 <
  17    7    4       0.00       4.63       1.81 <
  10    8   18      14.18       3.43      11.77 <
  12   14    7      21.44       2.19      17.78 o
  10   16    6       0.00       4.89       6.89 <
   4   18    9      23.98       2.84      24.40 o
   7   13   16       5.17       5.30       5.39 <
  17    6    6       1.19       4.67       2.95 <
  15    2   14      64.54       1.57      64.42 o
   1   15   16       0.00       4.96       1.76 <
   9    6   20       4.74       4.74       7.28 <
   3    8   22       9.63       5.03       0.84 <
   8    0   22      14.23       5.93       5.20 <
   3   16   14      66.08       1.54      67.11 o
  15    9    9       6.38       5.10       2.98 <
  18    3    4      53.26       1.30      53.14 o
   9    3   21      31.23       2.34      29.89 o
   8   16   10       0.00       4.85       3.60 <
  14   13    0      39.78       2.13      38.45 o
   2    3   24      65.22       1.55      64.13 o
  11    4   19      32.84       1.86      33.57 o
  11    8   17      68.41       1.95      65.04 o
   6   15   14       7.31       5.30       1.06 <
   5    4   23      25.79       2.81      29.33 o
  11   12   13      41.56       1.50      41.31 o
   6   17   10       6.49       5.24       2.52 <
   7   10   19      34.57       1.53      32.37 o
  11   16    1       6.60       5.03       2.26 <
   5   16   13       0.00       5.34       1.77 <
   7   18    5      28.11       1.58      30.51 o
   3   11   20      13.10       4.41       4.07 <
   8    1   22       0.00       5.43       6.53 <
  14   13    1      37.75       1.42      37.48 o
  10   13   13      35.35       1.55      33.14 o
  18    2    5      14.95       3.35      16.57 <
  16    2   12      53.47       1.55      53.65 o
   3    2   24       7.95       5.43       5.81 <
  16   10    0      50.88       1.80      50.77 o
   2   19    7      30.06       2.01      32.21 o
  12   10   14       8.04       5.14       1.56 <
   6    2   23      13.67       4.37       8.85 <
  13    3   17      44.20       1.39      43.22 o
   2   10   21      19.66       2.98      20.42 o
  13   11   11      38.62       1.62      36.92 o
  13   13    7       0.00       5.06       9.98 <
   8   18    0      65.50       1.80      63.81 o
   6   18    7       9.34       5.20       9.62 <
  11   15    7      11.37       3.77       1.27 <
  12    9   15      33.58       2.03      32.41 o
   5   17   11      19.66       2.95      19.07 o
  12   15    3       0.00       4.71       0.86 <
   9    8   19       7.77       4.78      15.28 <
  14    0   16      39.59       2.14      40.23 o
  13   14    3      20.64       2.24      19.53 o
  16   10    1      20.54       2.89      19.39 o
   3    6   23      38.55       2.05      39.75 o
  10    4   20      16.21       3.56      19.74 <
   3   14   17      14.18       4.07      14.71 <
   8   18    1      26.80       1.96      28.20 o
  18    4    3      13.26       3.40      15.16 <
  12    4   18       8.55       4.93       5.25 <
  11   16    2      71.42       1.52      69.96 o
  17    3    9      39.30       1.51      38.09 o
  15    5   13      10.13       5.47       8.59 <
   0    4   24      58.72       2.02      57.97 o
   6    8   21      22.15       2.21      20.74 o
  15   11    5      19.08       2.48      17.87 o
   7    7   21      19.15       2.51      19.56 o
  14    1   16      61.74       1.45      61.04 o
   9   15   11       0.00       4.85       3.23 <
  14   13    2      13.36       3.11       8.97 <
   0   20    0      41.80       2.84      42.85 o
   9   17    5      26.59       1.66      23.64 o
   7   17    9      11.74       4.08       4.45 <
   2   15   16      79.90       1.78      77.47 o
   6    6   22       8.47       5.10       0.77 <
   5    7   22       0.00       5.03       1.78 <
   0   20    1      54.42       1.86      47.57 o
   5   19    4      12.77       5.62       5.94 <
  16    6   10       0.00       5.06       8.43 <
   1    4   24      25.40       2.46      26.20 o
  16   10    2       0.00       5.00       1.57 <
   8    2   22       2.65       5.84       2.56 <
   3   18   10      59.75       1.68      55.69 o
   8   14   14       0.00       4.92       3.51 <
  16    7    9      27.09       2.01      28.38 o
   8   18    2       0.00       5.37       7.07 <
  17    8    1       4.27       5.07       7.28 <
  12   11   13      15.86       3.46      16.29 <
  18    0    6       2.37       5.87       6.27 <
  15    3   14      11.49       4.47      14.62 <
   6   12   18      13.93       4.09      13.54 <
   1   20    1      20.50       2.96      23.38 o
  12    8   16       0.00       5.50       4.13 <
  17    7    5      34.79       1.47      34.21 o
   4    0   24      94.43       2.18      90.87 o
  18    1    6       0.00       4.96       6.02 <
  18    5    0      25.87       2.85      23.33 o
   1    7   23      25.92       2.04      25.27 o
   0   20    2       0.00       7.26       3.46 <
   1   17   13       2.05       5.34       5.31 <
  14    2   16      30.80       2.10      28.81 o
   6   19    0      84.78       2.47      80.64 o
   9   14   13       0.00       4.89       1.79 <
  11   16    3       0.00       5.03       3.46 <
   7   14   15       0.00       5.30       8.15 <
  18    3    5      14.18       3.53       9.28 <
  18    5    1      28.08       1.90      28.22 o
   4   12   19      50.09       1.43      50.73 o
  16    3   12      26.03       2.35      25.77 o
  16    9    6      20.60       2.31      21.96 o
   3    3   24       0.00       5.43       4.97 <
  14    5   15      45.57       1.69      41.45 o
  17    0   10      11.49       5.90       2.42 <
  14   11    9      38.18       1.63      38.94 o
  14   13    3       7.68       4.55      11.42 <
  17    8    2       5.43       4.96      10.87 <
   6    3   23      33.03       2.31      34.95 o
   4    1   24       0.00       5.47       3.16 <
  12   13   10       7.01       5.20      13.29 <
  12   15    4      39.09       1.42      41.47 o
  13    6   16       0.00       5.53       0.21 <
   6   11   19      39.63       1.54      40.19 o
   6   13   17      25.23       2.34      23.19 o
   4   13   18      17.63       3.32      17.38 <
  13   14    4       0.00       4.74       5.91 <
   4   17   12       4.89       5.37       9.36 <
  11   14   10      56.34       1.42      55.42 o
   6   19    1      56.65       1.83      54.87 o
   4   19    6       0.00       5.66       2.40 <
  16    5   11      41.33       1.53      39.28 o
   1   20    2      33.47       2.45      35.16 o
   5    9   21      46.77       1.46      47.38 o
   5   15   15       0.00       5.34       7.17 <
  18    4    4      28.01       1.73      25.49 o
   3   19    7      17.86       3.20      14.35 <
   9    4   21       8.21       5.37      11.98 <
  16   10    3      41.14       1.39      38.97 o
   3   10   21      42.98       1.49      40.81 o
  17    1   10      59.03       1.43      58.74 o
  17    5    8       2.90       4.74       6.19 <
   9   16    9       0.00       4.85      13.13 <
   8    6   21      41.19       1.41      39.96 o
   2    4   24      20.40       3.01      19.36 o
   7    5   22      27.75       1.99      24.78 o
   8   18    3      19.63       2.70      21.87 o
   7    9   20       0.00       4.89       1.51 <
   1    9   22      23.11       2.58      20.09 o
   0   18   11      16.73       4.88      11.56 <
   2   20    0       5.30       5.99       4.37 <
  15   10    8       0.00       5.10       2.35 <
   1   19    8       9.48       5.27       1.69 <
  16    8    8       0.00       4.82       6.11 <
  14    8   13      20.36       3.05      23.64 o
  14   12    7       8.63       5.10      12.13 <
   8    8   20      12.15       3.88       9.04 <
   7   18    6      75.66       1.48      73.98 o
   4    8   22       0.00       5.03       4.89 <
  18    5    2      15.46       3.28      11.15 <
  10   16    7       0.00       5.53       1.95 <
   4   16   14      12.60       4.58      12.59 <
  14    9   12      11.56       4.69      15.39 <
  17    6    7      15.77       3.26       9.76 <
   2   20    1       0.00       5.43       6.65 <
  13    4   17       0.00       4.89       6.85 <
  18    2    6       6.27       5.00      10.16 <
  10   17    0      60.06       1.81      61.05 o
   6   19    2       0.00       5.96       3.14 <
   1   18   11      14.62       3.95      15.80 <
  11    7   18      15.73       3.49      13.76 <
  11   13   12       9.18       5.17       6.54 <
   0   16   15      10.74       6.33       8.92 <
  10    7   19      61.35       1.34      58.83 o
   8    3   22       0.00       5.90       7.64 <
   0   20    3      52.66       2.61      53.14 o
   3   15   16       0.00       5.37       3.04 <
   2    7   23      58.73       1.52      55.87 o
   4   11   20      21.51       2.47      15.57 o
  10   17    1       0.00       5.40       2.61 <
   8   17    8      23.50       2.12      24.67 o
   2   17   13       0.00       5.78      15.92 <
   4    2   24      69.76       1.60      66.41 o
  12   14    8      60.18       1.48      59.54 o
  11    5   19      24.93       2.09      21.44 o
   5    5   23      17.10       4.16      17.07 <
  17    4    9       0.00       4.74       2.75 <
  17    8    3       0.00       4.71       8.53 <
  15    8   11      43.59       1.55      38.96 o
  15   12    1      33.72       1.56      32.10 o
   5   19    5      30.67       2.86      25.11 o
  15    7   12      14.57       4.20       5.73 <
   4    6   23      45.22       1.90      44.81 o
   1   16   15       0.00       5.34       5.93 <
   5   18    9      18.48       3.66      12.23 <
  15   11    6       7.77       5.14      10.44 <
   1   20    3      37.98       2.27      32.30 o
   4   14   17      16.64       3.51      10.66 <
  17    2   10       8.47       5.10      11.61 <
   2   20    2       0.00       5.43       7.43 <
   9   17    6      66.32       1.33      65.86 o
  11    0   20      13.98       7.57      14.96 <
  13   12   10      25.87       2.18      21.80 o
  11   16    4       9.11       4.82       7.66 <
  12   12   12      56.21       1.49      56.77 o
  14    3   16      46.93       1.51      44.39 o
   9   11   17      44.72       1.59      40.03 o
  14    7   14       7.21       5.53       6.22 <
  10    5   20      39.89       1.69      37.08 o
  14   13    4      43.50       1.38      43.41 o
  10   11   16      50.93       1.40      50.94 o
   2    9   22      10.13       5.07      13.56 <
  10   15   10       2.37       4.85       3.43 <
  10   17    2       0.00       5.10       8.41 <
   2   19    8      53.04       1.52      51.70 o
   6   10   20       0.00       5.06       3.24 <
  10   14   12      16.51       2.99      22.11 <
  11    1   20       4.27       5.84       6.89 <
  18    5    3      33.13       1.55      34.75 o
  13    9   14       0.00       5.53      10.43 <
   6   14   16      11.31       5.10       4.82 <
  13   13    8       5.93       5.13       1.13 <
   6   18    8      26.51       2.24      25.85 o
  12    5   18       6.60       4.96       2.84 <
  11   15    8      10.93       4.05       6.99 <
  15    4   14      34.24       1.98      35.40 o
  15   12    2      49.34       1.46      49.64 o
  16   10    4      34.32       1.54      31.94 o
   9   12   16      10.27       4.86       0.59 <
  14   10   11      13.78       3.93      21.24 <
   6   19    3      26.70       2.87      24.32 o
   7   16   12       0.00       5.34       2.20 <
  10   10   17       0.00       5.30       8.81 <
   8   18    4      68.87       1.51      65.38 o
  12    1   19      15.50       5.22      20.41 <
   4   18   10      11.25       5.84       9.61 <
   2   18   11       6.27       5.37       5.30 <
  12    7   17       0.00       5.59       7.55 <
  12   15    5      11.56       3.96       9.44 <
  13   10   13       6.38       5.20       8.86 <
  13   14    5       5.81       4.78       2.87 <
  17    7    6      18.33       2.85      15.87 o
  15    9   10      14.03       3.86       4.83 <
   9    7   20      11.49       4.16       9.28 <
   1    5   24      10.13       5.56       6.74 <
  18    4    5      11.49       3.98      12.11 <
  16    4   12      49.11       1.46      48.96 o
   9   10   18      21.14       2.78      21.15 o
   3    4   24      14.81       4.14      14.41 <
   6    4   23      12.77       5.56      11.88 <
  10   12   15      34.22       1.64      33.59 o
  18    3    6       9.03       5.03       9.13 <
   0   12   20      73.26       1.72      73.44 o
   7    1   23      12.93       4.73      11.67 <
   6   16   13       8.79       5.37       3.23 <
   2   16   15       0.00       5.37       9.29 <
   1   13   19      32.14       1.79      35.33 o
   2   20    3      10.40       6.16       0.69 <
   0   20    4      64.64       2.49      57.96 o
  15    6   13      57.80       1.61      56.22 o
  13    8   15      15.46       4.10      25.21 <
  18    1    7       0.00       5.03       7.27 <
   8   12   17      28.68       1.91      30.40 o
   3   20    1      28.45       2.24      29.58 o
   8   16   11       7.01       4.96       4.29 <
  10    1   21      10.99       5.90      14.26 <
  17    8    4       0.00       4.74       6.93 <
   4    3   24      18.93       3.28      17.34 <
   8   11   18       7.95       5.37       6.76 <
  11    2   20       7.95       5.87      14.41 <
  10   17    3      17.98       2.94      20.41 o
  11   10   16       0.00       5.24       1.42 <
   6   17   11      20.77       2.86      14.45 o
   1   12   20       6.38       5.10       2.40 <
  16    1   13      10.80       5.44       0.87 <
   1   20    4      13.20       5.91       7.29 <
   0   14   18       7.50       5.81       6.03 <
  11   11   15       9.34       5.03      10.96 <
  16    9    7      16.85       2.85      14.09 <
   3    7   23      22.53       2.67      21.38 o
   3   17   13       0.00       5.40       5.30 <
  15   12    3      38.35       1.46      40.28 o
   8   15   13       8.87       4.96       6.59 <
  12    2   19      15.77       3.66      15.13 <
  17    3   10      63.83       1.59      61.53 o
   4   19    7       0.00       5.72       2.40 <
   4   10   21      31.88       1.81      30.71 o
   7   15   14      27.78       2.22      30.55 o
   7   17   10      31.21       1.73      30.97 o
  13    0   18      21.47       5.35      30.81 <
   5    0   24       0.00       6.57       2.93 <
   8    4   22      15.28       4.74       1.68 <
  15    1   15      10.47       5.96       4.25 <
   1   14   18      33.22       1.76      33.19 o
  18    5    4      27.65       1.78      27.19 o
   9    5   21      28.73       1.93      29.93 o
   3   20    2      26.96       2.38      27.46 o
   9   13   15      24.95       2.09      26.39 o
  10    9   18       4.27       5.30       2.59 <
   6    7   22       0.00       4.89       7.38 <
   2    5   24      40.45       1.77      40.22 o
  18    6    0       0.00       5.96       5.89 <
   7    2   23      20.47       3.52      18.56 <
   6   19    4      67.49       1.85      65.98 o
  11   16    5       0.00       4.85       2.53 <
   5   12   19      16.98       3.07      18.96 <
  13    1   18      62.80       1.63      60.32 o
   7   18    7      39.13       1.47      37.71 o
  13   11   12      12.93       4.30      16.66 <
  16    7   10       0.00       5.10       0.82 <
   5    1   24      14.81       4.18      12.60 <
   3    9   22      11.25       4.69      15.01 <
   5   13   18      51.79       1.55      51.43 o
  14   13    5      22.12       2.47      21.41 o
   5   17   12       8.04       5.37       1.08 <
  18    2    7      17.02       3.07      11.90 <
   8   13   16      10.54       4.74      15.22 <
  18    6    1      26.35       2.04      22.87 o
   5   19    6      60.07       1.66      56.71 o
   3   19    8       9.63       5.34       7.00 <
   2   13   19      42.12       1.54      39.48 o
   4   15   16       5.56       5.43       5.07 <
  14    6   15      28.16       2.33      25.71 o
  10    2   21       6.91       5.93       6.55 <
  13    5   17      22.31       2.95      21.66 o
  11    9   17      21.96       2.65      21.43 o
  16    2   13      20.60       2.92      19.29 o
  16    6   11      41.12       1.55      40.88 o
   7    8   21      45.13       1.39      45.46 o
  14    4   16      11.80       5.31      15.93 <
  16   10    5      41.04       1.44      37.60 o
  14   12    8      29.90       1.93      28.47 o
   8   10   19      47.91       1.45      46.37 o
   3   18   11      29.21       2.52      28.63 o
  10   16    8      34.36       1.45      32.54 o
   2   12   20       9.56       5.14       4.93 <
   8   18    5      37.59       1.49      37.46 o
   9   15   12       9.92       4.96      10.22 <
  17    6    8      21.08       2.52      20.60 o
   2   20    4       0.00       6.19       4.63 <
   7    6   22      14.81       3.61      16.06 <
  11   12   14      53.48       1.42      50.61 o
   5    8   22      14.37       3.72       9.64 <
  17    5    9      50.98       1.46      49.57 o
   5   16   14      53.43       1.55      52.36 o
  15   11    7      13.72       3.95       7.14 <
   9    9   19      38.03       1.60      38.82 o
  14   11   10       0.00       5.20       5.46 <
   1   11   21      22.74       2.74      26.15 o
  15    2   15      26.35       2.14      24.38 o
   9   17    7      31.64       1.52      28.09 o
  10   13   14       0.00       4.96       1.37 <
  15   10    9      35.69       1.74      35.65 o
  18    6    2       0.00       5.03       1.51 <
   1   19    9      18.78       3.16      18.16 <
  10   17    4      52.89       1.47      50.92 o
  16    8    9      42.37       1.43      40.33 o
   3   16   15       0.00       5.43       3.49 <
   0    8   23      47.84       2.11      46.27 o
  13    7   16       0.00       5.56       5.04 <
  11    3   20       7.95       5.37       4.74 <
   3   20    3      32.88       2.51      36.12 o
   2   14   18      11.74       4.55      13.18 <
   5   11   20       0.00       5.10       4.70 <
   0   20    5      38.66       3.22      41.86 o
  13    2   18      32.23       1.92      31.63 o
   6    9   21      31.70       1.84      30.59 o
  12   15    6       8.55       4.85       1.13 <
  15   12    4       8.47       4.89       6.22 <
   9    0   22      17.38       5.10      16.52 <
   6   15   15       7.01       5.43       1.86 <
   5    2   24       4.59       5.56       8.32 <
  13   14    6      17.34       2.77      14.97 o
   7   12   18      27.91       1.96      28.72 o
   9   16   10      39.00       1.49      38.36 o
  12    3   19      11.74       4.85      18.59 <
  17    8    5       8.71       5.10       9.57 <
   8    7   21      12.99       3.74       8.27 <
  12   13   11       8.79       5.27       4.34 <
  18    4    6       6.81       4.82       9.19 <
  11    6   19      41.46       1.51      40.60 o
   8   17    9       0.00       4.96       0.99 <
   5    6   23      28.50       1.99      27.95 o
  11   14   11      10.27       5.34      16.26 <
   1    8   23      26.46       2.08      26.66 o
  12   10   15      27.19       2.46      25.41 o
   5   14   17      10.47       5.44      11.71 <
  15    5   14      15.41       4.07      15.78 <
  12   14    9      14.03       3.96      13.51 <
   9    1   22      61.64       1.74      59.58 o
   1   20    5      34.24       2.54      37.40 o
  17    1   11       8.30       5.10      10.23 <
  17    7    7      56.72       1.44      55.55 o
  17    9    1      50.88       1.44      50.49 o
   4    4   24      45.78       1.67      43.15 o
   7    3   23       7.31       5.99      12.98 <
   1    1   25      15.73       3.94      11.03 <
   7   11   19      12.66       4.72       8.27 <
   7   13   17       9.26       5.43      16.44 <
   4   20    0      65.03       2.45      60.50 o
   1   15   17       0.00       5.06       4.37 <
   7   19    1       7.01       6.08      14.86 <
  10    6   20       7.77       4.85       2.25 <
   9   18    1       0.00       5.10       2.07 <
  18    3    7      19.80       2.68      19.49 o
  18    5    5      22.71       2.10      20.81 o
  16    5   12      18.02       2.98      16.80 o
   3    5   24      17.02       4.26       1.15 <
  16   11    0      49.04       1.87      50.20 o
  10    3   21      21.41       3.40      20.12 o
  17    4   10      21.67       2.49      17.31 o
  12    9   16       4.59       5.66      11.94 <
   4   20    1      51.20       1.63      49.89 o
  12   11   14       9.78       5.30      15.45 <
   6    5   23      48.62       1.86      45.99 o
  18    6    3       7.77       4.82      13.25 <
   2   11   21      28.26       2.25      27.78 o
  12    6   18      12.99       5.04       6.15 <
   6   19    5      21.67       3.94      21.94 <
   2   19    9      47.56       1.60      48.13 o
   0    6   24      22.99       3.87      19.32 <
   5   18   10      35.82       1.85      36.09 o
  16    3   13      10.80       5.50      11.55 <
  13   13    9      21.93       2.59      22.85 o
  16   11    1      20.12       2.57      22.23 o
   6   18    9      14.62       3.95       6.66 <
  11   15    9      14.23       3.71      12.42 <
   0   18   12      47.84       2.16      48.97 o
   3   13   19      10.80       4.95       4.09 <
   4    7   23       0.00       5.47       3.61 <
  18    0    8      27.35       2.83      25.05 o
   4   17   13      12.43       4.81      12.11 <
  17    9    2      31.90       1.78      33.34 o
   0    2   25       9.34       6.60      11.23 <
   8   14   15      17.63       2.92      14.62 o
   1   17   14      51.52       1.57      49.69 o
   7   19    2      30.73       2.60      25.59 o
   9    2   22      25.81       2.89      21.83 o
  11    8   18      13.62       4.75       6.65 <
   1    6   24      21.28       2.99      23.25 o
   9   14   14      20.43       2.53      20.34 o
  11   16    6      75.40       1.50      74.84 o
   3   12   20      21.89       2.88      21.23 o
  10    8   19      19.84       2.60      18.52 o
  15    3   15       0.00       5.53       1.40 <
   9   18    2      16.93       3.62      19.23 <
   2    8   23       0.00       5.10       6.08 <
  18    1    8      46.66       1.47      46.85 o
   1   18   12       5.03       5.43       0.77 <
   3   20    4       0.00       6.22       4.28 <
  17    2   11       0.00       5.06       8.37 <
   4   20    2       8.55       5.56       1.50 <
  14   13    6       8.55       5.17       7.04 <
   2   20    5       4.59       6.27       9.00 <
  13   12   11      14.37       3.87      19.29 <
   1    2   25      10.13       5.56       8.14 <
  13    3   18      53.52       1.52      50.50 o
   5    3   24      11.43       5.47       9.25 <
  14    1   17      15.73       4.07      16.33 <
  16    9    8      14.47       3.75       8.14 <
  16   11    2      10.27       5.17       0.96 <
  14    9   13      36.12       1.76      35.60 o
   8    5   22      13.72       3.85       4.74 <
   2    1   25      12.93       4.84       7.24 <
   8    9   20       2.37       4.92       2.63 <
  15    8   12       7.95       5.63       4.11 <
   4    9   22       1.19       5.13       5.24 <
  10   15   11       9.26       4.93       6.29 <
  10   17    5      10.13       4.51      11.31 <
   2   15   17       4.89       5.47       4.17 <
  19    1    1      11.06       4.77      11.76 <
  16   10    6      10.27       4.73       6.68 <
   4   19    8       3.75       5.81       1.61 <
   3   14   18      65.20       1.56      61.68 o
   0   10   22      31.64       2.88      29.01 o
  13   15    1      11.86       4.04       5.64 <
   8   18    6       6.60       4.89       3.89 <
  11   13   13       9.63       5.30       6.49 <
  15   12    5      31.32       1.90      30.62 o
   5   19    7      12.77       5.23       8.68 <
  14    8   14       0.00       5.62       6.20 <
   5   10   21      33.03       1.79      34.16 o
  19    0    2      71.43       1.86      68.00 o
   4   18   11      14.52       4.85      11.86 <
  11    4   20       0.00       5.40       9.53 <
   7   10   20      10.06       4.89       4.33 <
   1   10   22      33.24       1.99      34.51 o
   7   14   16       0.00       5.40       0.92 <
  17    9    3      38.12       1.45      36.63 o
  15    7   13      10.47       5.63       8.22 <
  15    9   11      18.56       3.08      14.54 o
   7   18    8      12.77       3.86       1.71 <
  12   16    0      77.05       2.48      75.79 o
  14    5   16      33.99       2.07      34.85 o
   0   20    6      12.60       6.41      10.69 <
  18    2    8      32.64       1.79      29.88 o
   7   19    3      17.51       4.34      23.37 <
  18    6    4      24.38       2.02      25.16 o
   9    6   21      13.78       3.83      10.15 <
  19    1    2       0.00       5.06       4.28 <
   2   17   14       6.91       5.87       8.00 <
  12    4   19      25.37       2.39      21.18 o
  14   10   12       9.48       5.30      13.05 <
  12    8   17      32.77       2.18      30.91 o
  14   14    0      29.33       2.72      23.64 o
  12   12   13      34.63       1.84      35.30 o
   9   18    3       7.21       5.20       1.91 <
   2    6   24       5.93       6.02       2.90 <
  12   16    1       0.00       5.13       5.73 <
   4   16   15       8.79       5.47       2.64 <
  13   15    2      60.16       1.48      58.62 o
   2   18   12      14.23       4.20       4.11 <
   4   20    3      36.33       2.38      29.53 o
  17    8    6       0.00       5.10       3.08 <
   5   15   16       0.00       5.47       6.99 <
   9    8   20       7.77       4.93       4.41 <
  14    2   17       6.16       5.62       7.25 <
  14   14    1      15.23       3.56       4.94 <
   2    2   25      16.77       3.74      16.47 <
  10   14   13      15.09       3.36      14.97 <
   1   20    6      32.34       2.27      32.24 o
  19    2    1      26.03       2.12      26.69 o
  16   11    3      18.86       2.62      19.70 o
   3   11   21      38.22       1.82      38.05 o
  12   15    7       0.00       4.89       1.50 <
  13    6   17      16.73       3.96      15.73 <
   3   19    9      30.60       2.07      30.47 o
   7    4   23       8.47       6.02      13.26 <
  13   14    7       2.37       5.20       1.60 <
   6    0   24      17.42       5.17      18.40 <
   7   16   13       5.81       5.43      11.67 <
  15   11    8      12.88       4.26       9.32 <
   9    3   22      51.43       1.82      47.95 o
   9   17    8       7.68       4.96       3.87 <
  18    4    7      21.99       2.20      24.00 o
  17    3   11      23.71       2.66      21.70 o
  10    4   21       0.00       5.47      12.58 <
  14   12    9      23.74       2.42      19.02 o
  12   16    2       0.00       5.17       9.11 <
  18    5    6      15.64       3.02      14.41 <
   6   12   19      13.20       5.33       4.23 <
  18    7    0       7.59       6.08       2.80 <
  10   16    9       6.38       4.93       3.45 <
   8   16   12      58.90       1.42      56.70 o
   1    3   25      29.92       2.23      28.62 o
   0   16   16      69.19       2.57      68.45 o
  17    6    9       9.92       5.20       4.83 <
   6    1   24      65.83       1.60      62.32 o
   7   17   11      16.13       3.71      14.84 <
   6   13   18       0.00       5.43       6.74 <
  16    4   13      18.67       2.91      17.88 o
   6   17   12      57.62       1.55      58.65 o
   3    8   23      33.64       1.77      34.16 o
   6   19    6       0.00       5.81       1.75 <
  14   14    2      12.49       3.49      12.83 <
   2   10   22       0.00       5.50       5.05 <
  18    7    1      20.29       2.68      22.27 o
   3   20    5      17.34       4.67      25.46 <
  19    2    2      68.67       1.50      65.63 o
  14    7   15      37.19       1.97      37.19 o
   4    5   24       5.69       6.02       3.16 <
  13   10   14      13.93       4.04      14.97 <
  19    1    3      13.78       3.88      13.30 <
   1   16   16       0.00       5.13       1.32 <
  13    9   15      28.01       2.47      27.72 o
  16    7   11      24.73       2.64      25.02 o
   3    1   25      14.81       4.28      10.23 <
  13   15    3       0.00       4.82       1.86 <
   8    1   23       2.65       5.59       2.81 <
  15    4   15      30.94       2.21      31.97 o
   3   15   17       7.50       5.47       3.16 <
   4   13   19       4.89       5.50       2.44 <
  17    5   10      27.65       2.08      26.73 o
  17    7    8       6.27       5.13       8.55 <
  17    9    4       0.00       5.10       0.18 <
   6    8   22      12.88       3.88      10.10 <
   6   16   14       7.11       5.47       2.53 <
   7    7   22      12.71       3.93       8.09 <
   2   20    6      16.56       4.13      13.78 <
  15    6   14      25.84       2.59      27.00 o
  13    4   18      14.47       3.50       9.78 <
  15   10   10      33.95       1.83      32.90 o
   7   19    4       0.00       6.13       6.55 <
   1   19   10      36.29       1.86      34.09 o
  16    0   14       0.00       7.16       2.99 <
  16    8   10       0.00       5.24       0.20 <
   5    4   24       0.00       5.99       9.20 <
   9   18    4       8.71       5.20       5.45 <
  18    3    8      46.12       1.48      43.71 o
  18    7    2      13.26       4.03       1.89 <
   4   12   20      46.50       1.66      47.97 o
   4   20    4      45.81       2.11      41.88 o
   6   11   20      30.02       1.95      30.92 o
  10   17    6       8.95       5.00       0.45 <
  11   16    7      13.31       3.49      16.13 <
   6    2   24      16.13       3.97      10.27 <
  12   16    3      15.99       3.44       2.23 <
  16    1   14       0.00       5.59       5.16 <
   5   20    1      13.57       5.65      13.19 <
  14    3   17      30.99       2.29      32.34 o
  16   11    4      26.27       1.99      23.02 o
  14   11   11      37.21       1.74      36.60 o
  14   13    7      32.53       1.86      29.94 o
  10   11   17      32.43       1.99      28.97 o
   2    3   25      27.63       2.43      25.40 o
   3   17   14      42.38       1.71      42.40 o
  18    6    5      27.42       1.87      30.60 o
  15   12    6      46.27       1.53      46.35 o
   8   15   14       5.69       5.07       4.61 <
  16    6   12      13.98       4.48      16.58 <
   8   17   10       0.00       5.00       5.00 <
  19    3    1       9.92       5.14       6.30 <
   3    6   24      19.23       3.89      17.41 <
  14   14    3       0.00       4.85       1.62 <
   6    6   23      21.89       2.56      19.57 o
  12   14   10       0.00       5.27       6.54 <
   3   18   12       0.00       5.93       7.17 <
  11    7   19       0.00       5.30       9.87 <
  13   11   13      40.90       1.89      36.06 o
   6   14   17       0.00       5.43       0.72 <
   4   14   18       4.44       5.53       4.00 <
   5    7   23      41.75       1.75      44.26 o
  19    2    3      27.17       2.06      24.94 o
  11   17    1       9.92       5.56       8.23 <
   5   17   13       0.00       5.47      10.70 <
   3    2   25      14.57       4.35      14.93 <
  16   10    7      39.52       1.64      37.99 o
   9   12   17      25.09       2.19      21.11 o
   8    2   23      19.26       3.84      13.52 <
   9   16   11       3.35       5.03       7.50 <
  10   12   16       0.00       5.06       7.23 <
  19    0    4      19.01       4.04      18.66 <
   8   18    7      21.64       2.33      20.39 o
   9   11   18      38.31       1.78      36.75 o
   2   16   16      15.37       4.03      10.82 <
  13    8   16       0.00       5.66       2.75 <
  15   13    1      18.41       2.65      15.30 o
   5   20    2      32.58       2.11      28.85 o
   7    9   21      13.98       3.63      12.75 <
   9   15   13       0.00       5.03       4.99 <
  10    7   20      14.81       3.24      12.50 <
   7   15   15       0.00       5.47       2.41 <
  19    1    4      12.93       4.08      15.96 <
  19    3    2      12.88       4.15       9.58 <
   2   19   10       6.49       5.47      11.11 <
  10   10   18       0.00       5.40       7.50 <
   8    8   21      36.39       1.57      34.30 o
   0    4   25      27.09       3.47      26.21 o
  18    1    9       0.00       5.13       2.42 <
  11    5   20       0.00       5.43       2.06 <
  18    7    3      36.64       1.52      35.03 o
  13   13   10      59.14       1.51      58.05 o
  11   11   16       0.00       5.34       5.50 <
  13   15    4       7.95       4.85       9.41 <
   5    9   22      12.43       4.41      11.32 <
   6   18   10       9.70       5.44       5.02 <
  11   15   10      30.62       1.98      29.98 o
  12    7   18       7.31       5.75       5.24 <
  17    0   12       8.38       6.08       3.92 <
  11   17    2      24.15       2.36      24.61 o
   0   20    7      23.23       3.77      24.93 o
  15    0   16       0.00       7.16       6.07 <
  12   13   12      26.51       2.29      27.44 o
   5   19    8       7.31       5.84       6.43 <
   9    4   22      30.53       2.60      28.05 o
  16    2   14       6.91       5.50       2.69 <
  11   14   12       8.55       5.56       5.63 <
   3   10   22      21.31       2.63      19.90 o
   8    6   22      16.21       3.39      12.34 <
  16    9    9      25.98       2.25      25.18 o
  12    5   19      10.40       5.00       7.76 <
  17    4   11       0.00       5.20       2.12 <
  17    8    7       9.26       5.20       6.01 <
   4   11   21       0.00       5.20       2.10 <
  11   10   17      24.61       2.46      26.50 o
   1    4   25      26.93       2.49      26.89 o
  17    1   12       7.01       5.24       8.15 <
   4   19    9       2.90       5.90       1.00 <
  15    1   16       7.95       5.63       7.26 <
   5   18   11      13.88       4.36      12.73 <
  15   13    2       0.00       4.67       4.94 <
   1   20    7      17.10       3.54      18.60 <
   1    7   24       0.00       6.05       5.40 <
   9   13   16       7.86       5.14       9.19 <
  12    0   20      58.40       2.71      57.00 o
  17    9    5      37.12       1.69      34.18 o
   8   12   18       6.71       5.47       2.04 <
  12   16    4      56.16       1.37      53.82 o
   3   20    6      32.27       2.29      34.65 o
   7    5   23      19.04       3.96      20.50 <
   1    9   23       9.26       5.53       9.81 <
   6    3   24      34.91       2.31      36.45 o
   7   19    5      17.26       4.97      16.35 <
  11   12   15      31.26       1.88      30.26 o
   9   10   19       0.00       5.50       7.27 <
  14    6   16       5.03       5.69       6.16 <
  14   14    4      43.24       1.42      44.07 o
   5   16   15      12.55       4.93       9.98 <
   9   18    5      13.41       4.20       7.89 <
   7   18    9      28.28       1.94      29.08 o
   4    8   23      58.68       1.57      56.65 o
  18    5    7      19.95       2.41      21.55 o
   5   20    3      23.65       2.76      23.17 o
  19    2    4       8.38       5.17      10.33 <
  12    1   20      27.93       3.22      23.69 o
  10    5   21      19.70       3.15      22.83 o
   4   20    5      29.95       2.90      29.08 o
  10   13   15      28.41       1.95      26.17 o
  12   15    8      41.04       1.66      40.51 o
  18    2    9      14.37       3.72      16.87 <
  13   14    8       0.00       5.27       3.50 <
  19    3    3      11.49       4.65      12.16 <
   8   19    0      28.18       4.09      29.72 o
   6   19    7      37.12       2.08      35.73 o
   6   10   21       0.00       5.24       7.19 <
  11    1   21       0.00       6.02       1.29 <
  16    5   13      27.06       2.47      24.25 o
   3    3   25       7.95       5.63      17.58 <
  16   11    5      24.59       2.12      23.17 o
  11   17    3      14.86       3.74      10.32 <
   8    3   23       0.00       6.07       9.44 <
   4    1   25      16.81       3.86      11.16 <
   8   11   19      12.99       4.71       5.59 <
  18    4    8      24.64       2.26      23.02 o
   8   13   17       4.89       5.13       3.88 <
   4   15   17       0.00       5.53       0.76 <
   8   19    1      16.89       4.54      14.91 <
   0   14   19      33.76       2.26      32.50 o
   0   18   13      17.47       5.08      13.03 <
  17    2   12       0.00       5.53       4.30 <
   1   13   20      16.93       3.29      12.30 <
  15    2   16       0.00       6.22       6.42 <
  13   12   12      10.47       5.37      12.54 <
  14    4   17      30.94       2.01      25.49 o
  15    5   15       3.93       5.69       2.34 <
   2    4   25       1.68       5.59       9.24 <
   3   16   16       0.00       5.53       2.24 <
  15   11    9      21.18       2.74      15.39 o
  18    7    4       9.34       4.93      12.80 <
  15   13    3      16.51       2.99      20.03 <
   9    7   21      45.07       1.41      43.38 o
  19    4    1      35.57       1.71      35.12 o
   2   20    7       0.00       5.40       1.89 <
   9   17    9       8.47       5.03       8.04 <
  17   10    1       0.00       5.17       4.36 <
   2    7   24      10.80       6.11      11.18 <
  18    6    6       0.00       4.85       5.01 <
  10   15   12      59.80       1.41      57.55 o
   6   15   16      70.32       1.60      66.58 o
   1   14   19       0.00       4.96       1.97 <
  13    5   18      34.55       1.86      33.62 o
   1   18   13       0.00       5.47       3.34 <
   0   12   21      32.58       2.30      37.59 o
  16    3   14      10.99       5.56      15.62 <
  11    9   18       0.00       5.37       7.65 <
   5    5   24       0.00       6.07      10.69 <
  10    9   19      51.11       1.56      50.44 o
   2    9   23      49.21       1.48      47.04 o
   3   19   10      48.55       1.62      45.01 o
  10   17    7       2.90       5.62       2.05 <
  19    1    5      12.71       4.26       9.74 <
   4   17   14       7.95       5.56       6.22 <
  12    2   20      40.45       2.07      44.81 o
   8   19    2       8.95       6.16       2.30 <
  12   10   16      34.05       2.17      27.89 o
   4    6   24      16.98       4.40      17.95 <
  13    1   19       7.01       6.49      10.27 <
  13    7   17      49.80       1.74      50.68 o
  13   15    5       1.19       4.92       6.97 <
   4   18   12      78.02       1.80      73.36 o
   5   13   19      22.31       2.86      20.92 o
  12   11   15      23.95       2.52      23.26 o
  15    8   13      35.51       2.03      33.77 o
  11    2   21      31.88       2.45      34.87 o
  15   12    7      21.86       2.66      20.31 o
  10    0   22       4.74       7.86       6.17 <
  14   12   10       9.78       5.34       5.52 <
   1   12   21      27.58       2.43      27.88 o
   4    2   25      21.01       3.13      24.73 o
  15    9   12      10.13       5.72       0.38 <
  10   16   10       0.00       5.03       5.87 <
  19    4    2      42.24       1.57      41.12 o
  17    6   10       0.00       5.24       8.62 <
  17   10    2       0.00       5.13       1.55 <
  11   16    8      20.33       2.58      17.44 o
   5   12   20       5.30       5.50       1.68 <
  17    7    9      37.10       2.34      39.79 o
   5   20    4      10.47       6.30      12.87 <
  14   13    8      50.13       2.78      50.66 o
   1   17   15       0.00       5.47       8.25 <
   1   17   15       0.00       5.47       8.25 o
